# Supplementary material for: CRISPR-based screening pinpoints H2AZ1 as a driver of senescence in human mesenchymal stem cells
Source: Protein Cell. 2024 Jun 19;16(4):293–9. doi: 10.1093/procel/pwae035 (PMC12082294; doi:10.1093/procel/pwae035)
Supplement: pwae035_suppl_Supplementary_Table_S1 [file pwae035_suppl_supplementary_table_s1.xlsx]

## Sheet: H2AZ1 deficiency
Table S1. DEGs identified by RNA-seq analysis in RS hMSCs with H2AZ1 knockout and young hMSCs with H2AZ1 overexpression.
DEGs identified by RNA-seq analysis in RS hMSCs after lentivirus-mediated CRISPR knockout of H2AZ1 (sg-H2AZ1 vs. sg-NTC).
GeneID	Symbol	Log2 (fold change)	P value	Adjust P value	sg-NTC_1	sg-NTC_2	sg-NTC_3	sg-H2AZ1_1	sg-H2AZ1_2	sg-H2AZ1_3
ENSG00000000460	C1orf112	0.800031	0.00567828	0.0297854	28.3518	18.6463	34.1379	42.3226	47.0643	52.0271
ENSG00000000971	CFH	0.748443	0.000687549	0.00498482	49.0704	58.0106	44.8669	69.1614	79.3633	105.912
ENSG00000002587	HS3ST1	-2.12583	6.33595e-07	9.07426e-06	37.0754	27.9694	35.1133	5.1613	7.38263	10.2196
ENSG00000003137	CYP26B1	-1.74654	4.02392e-46	8.73911e-44	386.021	333.561	360.886	98.0646	107.048	116.132
ENSG00000003249	DBNDD1	0.646299	0.00136406	0.00901379	68.6986	71.4773	56.5714	112.516	119.045	76.1826
ENSG00000003436	TFPI	0.766181	3.32624e-28	3.16341e-26	467.805	521.059	483.783	787.614	861.922	853.802
ENSG00000005059	CCDC109B	1.27765	4.68084e-10	1.0863e-08	43.6182	65.2619	38.0394	131.097	107.971	117.061
ENSG00000005189	AC004381.6	1.79654	0.000113141	0.00103347	8.72363	7.25132	5.85221	20.6452	29.5305	25.0845
ENSG00000005249	PRKAR2B	0.730839	0.00300466	0.0176152	34.8945	37.2925	35.1133	54.7097	59.9839	63.1758
ENSG00000006634	DBF4	1.21086	5.29206e-08	9.16724e-07	32.7136	36.2566	44.8669	85.6775	89.5144	89.1894
ENSG00000007237	GAS7	-2.52546	0.00224701	0.0137901	8.72363	10.359	13.6552	0	1.84566	3.71622
ENSG00000007255	TRAPPC6A	-1.10855	0.00114907	0.00780585	52.3418	37.2925	29.261	23.742	12.9196	18.5811
ENSG00000008300	CELSR3	-0.915409	1.59979e-08	3.01536e-07	142.849	170.924	148.256	92.9033	80.2861	72.4664
ENSG00000009724	MASP2	-0.617593	0.0060952	0.031619	64.3368	87.0158	63.3989	45.4194	47.0643	47.3819
ENSG00000010292	NCAPD2	0.886181	3.77682e-26	3.03627e-24	291.151	304.555	292.61	536.775	548.16	556.505
ENSG00000011201	KAL1	0.697508	0.000296147	0.00240069	65.4272	66.2978	56.5714	85.6775	105.203	113.345
ENSG00000011426	ANLN	2.44713	1.56718e-144	5.70103e-141	155.935	150.206	134.601	809.291	828.7	760.897
ENSG00000011677	GABRA3	0.995497	4.47386e-06	5.44269e-05	43.6182	48.6874	38.0394	96.0001	81.209	82.686
ENSG00000012048	BRCA1	1.61545	1.90226e-08	3.53059e-07	15.2664	27.9694	18.532	58.8388	68.2893	62.2468
ENSG00000013810	TACC3	1.60023	1.77507e-29	1.83184e-27	82.8745	88.0517	81.9309	276.645	257.469	233.193
ENSG00000024526	DEPDC1	3.10575	3.93145e-33	4.88944e-31	13.0854	13.4667	23.4088	155.871	132.887	145.862
ENSG00000026950	BTN3A1	1.01916	6.08772e-05	0.000593796	32.7136	30.0412	30.2364	69.1614	64.598	54.8143
ENSG00000029153	ARNTL2	2.24297	1.01291e-16	4.27214e-15	27.2613	14.5026	17.5566	92.9033	82.1318	104.054
ENSG00000029534	ANK1	-1.64944	0.00233703	0.0142643	14.1759	19.6822	20.4827	8.25807	1.84566	7.43245
ENSG00000029993	HMGB3	0.819768	3.55218e-09	7.41575e-08	110.136	105.662	117.044	182.71	205.791	198.818
ENSG00000031691	CENPQ	1.16455	0.00361713	0.0206242	15.2664	11.3949	9.75368	22.7097	32.299	26.0136
ENSG00000034063	UHRF1	1.22122	2.47868e-26	2.02625e-24	133.035	142.955	157.034	321.033	353.444	336.318
ENSG00000035499	DEPDC1B	2.08037	0.000105519	0.000974865	6.54272	5.17951	3.90147	14.4516	27.6849	23.2264
ENSG00000038002	AGA	1.13793	4.41404e-12	1.23517e-10	83.9649	72.5132	82.9063	208.516	150.421	169.088
ENSG00000038427	VCAN	0.83808	1.1618e-81	8.05018e-79	1319.45	1316.63	1333.33	2321.55	2306.15	2467.57
ENSG00000042832	TG	-0.714271	0.00755475	0.0376135	63.2463	53.8669	41.9408	27.871	32.299	36.2332
ENSG00000047634	SCML1	0.666023	0.00222082	0.0136755	54.5227	51.7951	46.8177	96.0001	64.598	82.686
ENSG00000049192	ADAMTS6	1.47824	3.45716e-37	5.03052e-35	129.764	189.57	136.552	424.259	439.267	406.927
ENSG00000049541	RFC2	0.611937	0.000675464	0.00491926	71.97	76.6568	66.325	98.0646	111.662	117.99
ENSG00000050438	SLC4A8	0.875842	0.000194732	0.00166679	52.3418	30.0412	41.9408	67.0968	84.9003	75.2535
ENSG00000051180	RAD51	1.30363	6.35811e-05	0.000617603	22.8995	12.4308	19.5074	43.3549	36.9132	54.8143
ENSG00000051341	POLQ	2.41248	3.08608e-13	9.57474e-12	11.995	15.5385	8.77831	60.9033	59.9839	71.5373
ENSG00000053438	NNAT	-0.83677	0.00478479	0.0258778	42.5277	41.4361	45.8423	20.6452	21.2251	30.6588
ENSG00000054356	PTPRN	1.30802	9.05354e-13	2.71625e-11	63.2463	67.3337	51.6945	172.387	123.659	155.152
ENSG00000054654	SYNE2	1.89907	6.40539e-17	2.74132e-15	29.4423	26.9335	31.2118	108.387	101.511	117.061
ENSG00000057704	TMCC3	0.755331	0.000109586	0.00100605	76.3318	60.0824	55.596	91.8711	103.357	127.281
ENSG00000058804	NDC1	0.739885	1.54687e-07	2.47074e-06	111.226	105.662	116.069	187.871	171.646	196.96
ENSG00000060656	PTPRU	-1.00411	7.17914e-27	6.29299e-25	504.88	483.767	468.177	221.936	235.321	267.568
ENSG00000060718	COL11A1	-0.656071	1.23039e-31	1.4209e-29	5566.77	5554.51	5529.36	3629.42	3244.67	3693.93
ENSG00000063180	CA11	-1.05096	0.00302234	0.0176784	30.5327	33.1489	38.0394	22.7097	16.6109	10.2196
ENSG00000065328	MCM10	2.39779	5.40365e-10	1.24216e-08	9.81408	8.28722	8.77831	54.7097	49.8328	37.1622
ENSG00000066279	ASPM	2.71288	2.23978e-62	8.35668e-60	42.5277	53.8669	42.9162	283.871	322.99	305.659
ENSG00000067798	NAV3	1.03136	9.5081e-27	8.18653e-25	226.814	224.791	201.901	433.549	457.723	442.231
ENSG00000068489	PRR11	1.62496	2.24815e-31	2.53588e-29	89.4172	83.9081	87.7831	266.323	292.537	246.2
ENSG00000069122	GPR116	-0.876934	7.10325e-07	1.00154e-05	119.95	121.201	145.33	67.0968	81.209	62.2468
ENSG00000070808	CAMK2A	-0.784323	0.00609328	0.031619	44.7086	42.472	44.8669	24.7742	25.8392	26.0136
ENSG00000071282	LMCD1	-1.25349	7.57712e-07	1.06218e-05	83.9649	83.9081	54.6206	32	27.6849	33.446
ENSG00000071539	TRIP13	1.30116	2.87595e-11	7.55378e-10	53.4322	55.9388	39.9901	132.129	124.582	110.558
ENSG00000071575	TRIB2	-0.841336	1.43103e-50	3.78598e-48	1337.99	1326.99	1266.03	774.194	715.193	706.083
ENSG00000072041	SLC6A15	1.1258	1.03211e-21	6.36366e-20	133.035	154.35	134.601	298.323	316.53	305.659
ENSG00000072571	HMMR	3.02955	8.9074e-26	6.89423e-24	14.1759	15.5385	15.6059	131.097	150.421	89.1894
ENSG00000072657	TRHDE	1.04986	3.39685e-27	3.05108e-25	198.463	216.504	214.581	440.775	420.81	443.16
ENSG00000073111	MCM2	1.23919	8.71336e-08	1.45067e-06	37.0754	39.3643	31.2118	92.9033	89.5144	71.5373
ENSG00000074416	MGLL	0.640312	6.79106e-51	1.82994e-48	1505.92	1541.42	1484.51	2447.49	2281.23	2337.5
ENSG00000075213	SEMA3A	1.10614	6.36559e-21	3.72909e-19	151.573	160.565	130.699	327.226	330.373	294.511
ENSG00000075218	GTSE1	2.19688	1.59218e-22	1.02061e-20	32.7136	27.9694	23.4088	118.71	141.193	123.564
ENSG00000075702	WDR62	1.59308	5.95815e-09	1.20246e-07	17.4473	29.0053	25.3596	70.1936	87.6688	59.4596
ENSG00000076003	MCM6	1.20328	2.08112e-17	9.46326e-16	100.322	90.1235	89.7339	213.678	205.791	224.832
ENSG00000076382	SPAG5	1.25971	9.05607e-14	2.90894e-12	64.3368	65.2619	62.4236	158.968	156.881	144.004
ENSG00000076641	PAG1	-1.07994	2.28498e-24	1.65417e-22	355.488	402.966	390.147	180.645	167.032	196.031
ENSG00000077063	CTTNBP2	1.18767	0.000781832	0.00559313	15.2664	12.4308	17.5566	29.9355	35.9903	37.1622
ENSG00000077152	UBE2T	1.27381	0.000582723	0.00433941	17.4473	11.3949	11.7044	28.9033	35.0675	33.446
ENSG00000077264	PAK3	0.701981	0.00144262	0.00948127	45.7991	38.3284	67.3004	82.5807	83.0546	81.7569
ENSG00000077514	POLD3	0.914117	5.67321e-06	6.74986e-05	47.98	49.7233	57.5467	92.9033	91.3601	108.7
ENSG00000078098	FAP	0.619591	3.00792e-24	2.12467e-22	664.086	689.911	625.211	1037.42	1021.57	981.083
ENSG00000079263	SP140	-0.667198	0.000140537	0.00125073	106.864	129.488	112.167	72.2581	71.9807	75.2535
ENSG00000079616	KIF22	0.933108	3.85026e-09	7.99217e-08	89.4172	108.77	79.0048	181.678	194.717	152.365
ENSG00000079931	MOXD1	1.03317	1.01092e-09	2.25267e-08	93.779	66.2978	73.1526	179.613	139.347	157.94
ENSG00000080839	RBL1	1.44467	4.38545e-09	9.0131e-08	27.2613	24.8617	35.1133	86.7098	78.4405	73.3954
ENSG00000080986	NDC80	2.75888	3.39006e-18	1.6609e-16	15.2664	10.359	12.6798	83.613	107.048	67.8211
ENSG00000082126	MPP4	0.904745	1.6595e-14	5.80466e-13	162.478	183.355	158.01	323.097	344.215	275.93
ENSG00000082482	KCNK2	1.2092	2.12342e-06	2.72709e-05	40.3468	32.113	25.3596	57.8065	90.4372	76.1826
ENSG00000085840	ORC1	2.49344	1.11213e-06	1.51522e-05	2.18091	8.28722	4.87684	38.1936	22.1479	26.9426
ENSG00000085999	RAD54L	1.41702	9.21899e-06	0.000104883	25.0804	19.6822	12.6798	47.4839	40.6045	64.1049
ENSG00000087085	ACHE	-0.922624	0.000586797	0.00436483	53.4322	61.1183	59.4975	27.871	41.5273	22.2973
ENSG00000087586	AURKA	0.962189	1.61391e-12	4.68957e-11	117.769	131.56	126.798	238.452	211.328	283.362
ENSG00000087842	PIR	1.27851	0.00191042	0.0120288	17.4473	10.359	9.75368	21.6774	23.9936	44.5947
ENSG00000088325	TPX2	1.89188	4.2005e-66	1.85216e-63	117.769	132.596	130.699	469.678	495.559	450.592
ENSG00000088340	FER1L4	-0.595942	3.19739e-17	1.40985e-15	816.75	772.784	828.088	489.291	583.228	524.917
ENSG00000088836	SLC4A11	-0.6225	0.00162708	0.0105039	93.779	93.2313	82.9063	51.613	63.6752	59.4596
ENSG00000088881	EBF4	1.08913	0.00279566	0.0166311	11.995	16.5744	16.5813	24.7742	37.836	33.446
ENSG00000088882	CPXM1	0.845289	1.00972e-06	1.39265e-05	64.3368	75.6209	94.6107	158.968	134.733	130.068
ENSG00000089685	BIRC5	2.99948	1.0368e-22	6.735e-21	14.1759	11.3949	11.7044	100.129	113.508	83.615
ENSG00000090238	YPEL3	-0.586901	6.44554e-07	9.22213e-06	278.066	279.694	313.093	215.742	205.791	159.798
ENSG00000090339	ICAM1	0.898391	4.79876e-08	8.3725e-07	73.0604	73.5491	84.857	140.387	154.112	137.5
ENSG00000090889	KIF4A	2.73177	3.9741e-24	2.78015e-22	21.8091	17.6103	14.6305	97.0324	114.431	144.933
ENSG00000090920	FCGBP	-1.18095	0.010725	0.049923	18.5377	17.6103	26.3349	5.1613	9.22829	13.0068
ENSG00000091651	ORC6	0.952559	2.57141e-07	3.93858e-06	52.3418	67.3337	69.2511	126.968	107.048	132.855
ENSG00000091844	RGS17	1.27082	8.26085e-06	9.50978e-05	23.99	20.7181	23.4088	60.9033	56.2926	47.3819
ENSG00000091986	CCDC80	0.688414	2.87755e-55	9.10245e-53	2003.16	1828.37	1777.12	3110.2	2883.84	3039.87
ENSG00000092470	WDR76	1.44285	1.14132e-06	1.55049e-05	17.4473	24.8617	20.4827	61.9356	65.5209	43.6656
ENSG00000092621	PHGDH	0.930708	2.1888e-12	6.26953e-11	112.317	133.631	129.724	267.355	230.707	220.186
ENSG00000092853	CLSPN	2.55073	6.28283e-12	1.73475e-10	10.9045	11.3949	5.85221	49.5484	50.7556	63.1758
ENSG00000093009	CDC45	2.15426	1.2938e-12	3.80326e-11	14.1759	17.6103	13.6552	65.0323	72.9035	64.1049
ENSG00000094804	CDC6	0.827625	5.15553e-07	7.50932e-06	82.8745	88.0517	73.1526	132.129	160.572	139.358
ENSG00000095713	CRTAC1	-1.69667	1.1138e-05	0.000125538	34.8945	34.1848	33.1625	7.22581	11.9968	12.0777
ENSG00000096060	FKBP5	1.19646	0.000224849	0.00190109	17.4473	20.7181	15.6059	46.4517	39.6816	37.1622
ENSG00000096433	ITPR3	0.855223	2.86536e-34	3.68972e-32	477.619	425.756	453.546	845.42	812.09	797.13
ENSG00000097046	CDC7	0.619505	0.000684909	0.00497063	70.8795	64.226	74.128	113.549	95.0514	113.345
ENSG00000099219	ERMP1	0.653273	0.00048901	0.00370647	71.97	54.9028	68.2758	101.161	100.588	104.983
ENSG00000099840	IZUMO4	-0.84873	1.62932e-06	2.14749e-05	112.317	123.272	124.847	65.0323	72.9035	62.2468
ENSG00000099866	MADCAM1	-0.942689	0.00266678	0.0159754	34.8945	41.4361	42.9162	16.5161	23.9936	21.3683
ENSG00000100151	PICK1	-0.88772	5.69607e-06	6.77153e-05	109.045	103.59	93.6353	64.0001	48.9099	52.9562
ENSG00000100162	CENPM	2.28612	9.12802e-08	1.51596e-06	4.36182	9.32313	8.77831	39.2258	41.5273	29.7298
ENSG00000100292	HMOX1	-1.18635	1.05299e-36	1.47328e-34	498.337	512.772	467.201	219.871	222.402	207.179
ENSG00000100297	MCM5	1.25468	1.86897e-20	1.05819e-18	103.593	106.698	94.6107	257.033	240.858	229.477
ENSG00000100342	APOL1	-0.765107	0.00832407	0.0407412	53.4322	45.5797	39.9901	28.9033	19.3794	33.446
ENSG00000100429	HDAC10	-0.693513	0.00184909	0.011734	81.784	81.8363	74.128	53.6775	59.0611	34.3751
ENSG00000100479	POLE2	1.24339	0.000127811	0.00115085	16.3568	18.6463	17.5566	39.2258	37.836	47.3819
ENSG00000100526	CDKN3	2.51796	6.62539e-11	1.66504e-09	6.54272	9.32313	9.75368	46.4517	44.2958	56.6724
ENSG00000100629	CEP128	1.62618	8.41156e-05	0.000796335	9.81408	8.28722	11.7044	33.0323	22.1479	37.1622
ENSG00000100749	VRK1	0.711521	0.00132311	0.00878854	68.6986	37.2925	50.7191	97.0324	75.672	83.615
ENSG00000100867	DHRS2	-2.36815	1.67349e-08	3.14205e-07	45.7991	36.2566	32.1871	8.25807	8.30546	5.57434
ENSG00000100979	PLTP	-0.702523	1.29699e-25	9.93287e-24	983.589	998.61	961.713	579.097	672.742	555.575
ENSG00000101003	GINS1	0.790319	0.00486407	0.0262235	41.4372	22.7899	28.2857	41.2904	55.3697	62.2468
ENSG00000101017	CD40	-0.794909	0.000276089	0.00225949	70.8795	84.944	79.0048	50.5807	39.6816	45.5237
ENSG00000101057	MYBL2	2.50426	6.85923e-18	3.29401e-16	10.9045	20.7181	15.6059	83.613	105.203	79.8988
ENSG00000101188	NTSR1	3.04993	0.00120897	0.00813675	0	3.10771	0.975368	6.19356	18.4566	9.29056
ENSG00000101347	SAMHD1	0.823195	2.71128e-05	0.000283622	58.8845	51.7951	57.5467	88.7743	99.6655	108.7
ENSG00000101412	E2F1	1.14944	9.86962e-09	1.91996e-07	43.6182	47.6515	52.6699	117.678	102.434	100.338
ENSG00000101447	FAM83D	2.66512	4.61335e-15	1.66717e-13	18.5377	6.21542	9.75368	71.2259	59.9839	85.4732
ENSG00000101773	RBBP8	1.20116	6.54142e-11	1.64678e-09	49.0704	60.0824	63.3989	145.549	119.045	133.784
ENSG00000101868	POLA1	0.865078	4.23598e-06	5.17529e-05	62.1559	75.6209	62.4236	97.0324	141.193	125.423
ENSG00000101888	NXT2	0.821327	0.0041813	0.0233022	35.985	20.7181	26.3349	56.7743	47.9871	41.8075
ENSG00000101911	PRPS2	0.599653	0.000912887	0.00639549	62.1559	77.6927	73.1526	109.419	100.588	113.345
ENSG00000101974	ATP11C	0.748233	1.06742e-16	4.47611e-15	254.076	282.801	291.635	471.742	470.643	451.521
ENSG00000102109	PCSK1N	-1.03516	2.89887e-07	4.39848e-06	95.9599	109.806	92.66	44.3871	48.9099	52.0271
ENSG00000102384	CENPI	1.81776	2.58593e-09	5.51727e-08	11.995	18.6463	19.5074	65.0323	54.4469	58.5305
ENSG00000102531	FNDC3A	0.588361	6.75118e-10	1.53255e-08	293.332	256.904	312.118	432.517	402.353	462.67
ENSG00000102743	SLC25A15	0.945225	0.00176417	0.0112639	23.99	27.9694	17.5566	46.4517	37.836	49.24
ENSG00000102886	GDPD3	-0.659641	0.00597429	0.0311027	79.6031	74.585	51.6945	52.6452	38.7588	39.0204
ENSG00000102996	MMP15	-1.0758	3.84386e-05	0.000389254	67.6081	70.4414	51.6945	23.742	35.9903	29.7298
ENSG00000103044	HAS3	-0.810894	2.12631e-06	2.72839e-05	119.95	164.709	140.453	79.484	71.0578	91.9765
ENSG00000103241	FOXF1	1.36753	0.000372405	0.00293229	13.0854	11.3949	12.6798	30.9678	24.9164	39.9494
ENSG00000103269	RHBDL1	-0.942187	0.000259918	0.00214282	53.4322	54.9028	68.2758	32	31.3762	28.8007
ENSG00000103485	QPRT	-1.44953	3.75912e-16	1.48639e-14	139.578	147.098	159.96	47.4839	56.2926	59.4596
ENSG00000103888	KIAA1199	-0.673658	0.00508598	0.027234	64.3368	65.2619	62.4236	30.9678	49.8328	39.0204
ENSG00000103995	CEP152	0.931337	0.00033235	0.00266154	41.4372	35.2207	25.3596	78.4517	63.6752	52.0271
ENSG00000104147	OIP5	2.64329	0.000420953	0.0032409	0	3.10771	3.90147	11.3549	23.0707	10.2196
ENSG00000104177	MYEF2	1.01255	6.01139e-10	1.37318e-08	65.4272	83.9081	78.0295	156.903	157.804	144.933
ENSG00000104356	POP1	0.936445	4.82631e-10	1.1165e-08	98.1408	98.4108	79.9802	171.355	173.492	183.024
ENSG00000104419	NDRG1	-0.874539	7.23742e-47	1.6455e-44	6026.94	6041.39	6134.09	3368.26	3040.72	3520.19
ENSG00000104435	STMN2	1.07217	1.24919e-219	6.05897e-216	2096.94	2058.34	2093.14	4397.42	4333.61	4407.44
ENSG00000104889	RNASEH2A	1.488	4.86028e-13	1.48888e-11	37.0754	45.5797	39.0147	115.613	119.968	105.912
ENSG00000105011	ASF1B	2.62528	8.71657e-16	3.37326e-14	8.72363	16.5744	9.75368	68.1291	74.7492	73.3954
ENSG00000105290	APLP1	-0.638009	5.62375e-26	4.44735e-24	1101.36	1112.56	1089.49	687.485	768.717	665.204
ENSG00000105514	RAB3D	-1.26913	0.00346944	0.0199305	23.99	20.7181	24.3842	7.22581	11.0739	10.2196
ENSG00000105518	TMEM205	-0.714871	0.000503948	0.00380606	118.859	100.483	80.9556	67.0968	69.2122	46.4528
ENSG00000105767	CADM4	-0.602901	5.41923e-06	6.47947e-05	191.92	200.965	190.197	135.226	124.582	124.494
ENSG00000105855	ITGB8	-1.08803	4.01368e-06	4.93269e-05	69.789	87.0158	75.1033	33.0323	45.2186	30.6588
ENSG00000105894	PTN	1.97829	7.54429e-08	1.27204e-06	10.9045	10.359	11.7044	38.1936	51.6784	39.9494
ENSG00000105939	ZC3HAV1	0.894539	1.61465e-12	4.68957e-11	134.126	128.452	130.699	233.291	263.006	234.122
ENSG00000106462	EZH2	1.74313	2.88119e-16	1.15176e-14	30.5327	35.2207	43.8916	131.097	131.965	105.912
ENSG00000106688	SLC1A1	-1.17698	0.0013996	0.00922357	31.6232	34.1848	33.1625	7.22581	17.5338	18.5811
ENSG00000106780	MEGF9	0.853323	3.15605e-06	3.95894e-05	58.8845	72.5132	61.4482	108.387	127.35	112.416
ENSG00000106804	C5	1.31825	0.00185629	0.0117694	11.995	8.28722	9.75368	23.742	26.762	24.1555
ENSG00000107984	DKK1	1.03144	3.94423e-06	4.85554e-05	39.2563	44.5438	35.1133	83.613	80.2861	78.9698
ENSG00000108106	UBE2S	0.780022	3.75542e-19	1.93777e-17	334.769	324.238	274.078	529.549	544.469	524.917
ENSG00000108679	LGALS3BP	-0.600021	2.33068e-32	2.73498e-30	1724.01	1901.92	1797.6	1190.19	1260.58	1127.87
ENSG00000108691	CCL2	-2.77333	1.2491e-08	2.38839e-07	42.5277	35.2207	28.2857	10.3226	3.69132	1.85811
ENSG00000108846	ABCC3	-1.05227	2.56733e-06	3.25979e-05	94.8695	75.6209	79.0048	46.4517	35.9903	38.0913
ENSG00000109084	TMEM97	0.742038	0.000617691	0.00456245	53.4322	36.2566	57.5467	83.613	80.2861	82.686
ENSG00000109472	CPE	-0.869346	1.36117e-44	2.7509e-42	1099.18	1132.24	1035.84	565.678	620.141	600.17
ENSG00000109610	SOD3	-0.707068	0.000319486	0.00257268	102.503	109.806	89.7339	76.3872	57.2154	52.0271
ENSG00000109670	FBXW7	-0.593036	8.74932e-07	1.21829e-05	274.794	234.114	266.276	149.678	177.183	185.811
ENSG00000109674	NEIL3	2.85069	1.68481e-06	2.20863e-05	3.27136	1.0359	6.82758	14.4516	40.6045	26.0136
ENSG00000109685	WHSC1	0.863887	9.75679e-36	1.32683e-33	436.182	463.049	496.462	872.259	835.16	837.079
ENSG00000109738	GLRB	0.643395	0.00796792	0.0392755	40.3468	34.1848	42.9162	52.6452	63.6752	66.892
ENSG00000109790	KLHL5	0.605845	7.95276e-09	1.57872e-07	245.352	211.324	288.709	392.258	360.826	383.7
ENSG00000109805	NCAPG	2.56498	6.86734e-29	6.70649e-27	33.8041	16.5744	26.3349	135.226	171.646	144.933
ENSG00000109861	CTSC	1.21769	5.36749e-57	1.81633e-54	347.855	306.627	326.748	751.485	767.794	760.897
ENSG00000110900	TSPAN11	-2.1395	0.0028585	0.016915	8.72363	12.4308	16.5813	2.06452	5.53697	0.929056
ENSG00000111206	FOXM1	2.47019	9.82732e-28	9.05046e-26	25.0804	25.8976	24.3842	130.065	150.421	136.571
ENSG00000111247	RAD51AP1	2.1262	2.22142e-09	4.77459e-08	13.0854	13.4667	8.77831	38.1936	56.2926	58.5305
ENSG00000111348	ARHGDIB	0.6725	6.19792e-14	2.0086e-12	303.146	266.227	302.364	465.549	477.103	446.876
ENSG00000111602	TIMELESS	1.35387	2.43946e-14	8.31303e-13	55.6131	55.9388	70.2265	169.291	163.341	133.784
ENSG00000111665	CDCA3	1.12716	2.8854e-07	4.38261e-06	31.6232	58.0106	47.793	88.7743	117.199	94.7637
ENSG00000111728	ST8SIA1	-1.26711	0.000497896	0.00376749	38.1659	25.8976	41.9408	14.4516	19.3794	10.2196
ENSG00000111799	COL12A1	1.0718	8.22599e-20	4.41684e-18	148.302	141.919	153.133	329.291	281.463	322.382
ENSG00000111885	MAN1A1	0.748934	6.65562e-10	1.51322e-08	165.749	170.924	167.763	268.387	252.855	326.099
ENSG00000112029	FBXO5	1.85119	2.92368e-12	8.32532e-11	17.4473	24.8617	28.2857	72.2581	79.3633	104.054
ENSG00000112118	MCM3	1.0672	6.3813e-21	3.72909e-19	141.759	196.822	167.763	341.678	366.363	353.97
ENSG00000112218	GPR63	2.04475	0.00283343	0.0168077	3.27136	3.10771	2.9261	12.3871	11.0739	14.8649
ENSG00000112312	GMNN	0.935791	3.42559e-08	6.09362e-07	80.6936	65.2619	69.2511	131.097	139.347	140.287
ENSG00000112414	GPR126	0.642475	0.00013609	0.00121711	76.3318	97.3749	76.0787	122.839	126.428	140.287
ENSG00000112715	VEGFA	-0.684308	4.99697e-103	5.59314e-100	7275.51	7248.21	6932.92	4356.13	4642.75	4347.98
ENSG00000112742	TTK	2.4794	1.02726e-16	4.32011e-15	14.1759	18.6463	10.729	85.6775	80.2861	76.1826
ENSG00000112984	KIF20A	2.68479	9.82258e-37	1.40126e-34	25.0804	26.9335	30.2364	176.516	160.572	193.244
ENSG00000113361	CDH6	2.26934	4.66232e-05	0.000464985	5.45227	2.07181	5.85221	26.8387	18.4566	19.5102
ENSG00000113368	LMNB1	1.94338	1.40939e-22	9.07433e-21	37.0754	32.113	46.8177	162.065	142.116	144.004
ENSG00000113369	ARRDC3	-0.719055	3.25879e-17	1.43259e-15	488.523	513.808	486.709	308.645	295.305	301.014
ENSG00000113657	DPYSL3	2.00138	8.34272e-65	3.46843e-62	97.0504	120.165	116.069	411.871	458.646	465.457
ENSG00000113734	BNIP1	-0.772233	0.000612002	0.00452732	67.6081	75.6209	73.1526	46.4517	36.9132	43.6656
ENSG00000113810	SMC4	1.29232	1.32724e-37	1.97068e-35	201.734	214.432	186.295	441.807	503.865	526.775
ENSG00000114107	CEP70	0.884077	0.00128787	0.00858838	27.2613	25.8976	28.2857	47.4839	51.6784	51.0981
ENSG00000114200	BCHE	0.874269	0.000846096	0.00599394	49.0704	24.8617	33.1625	78.4517	63.6752	53.8852
ENSG00000114346	ECT2	0.974594	5.34144e-20	2.91099e-18	233.357	224.791	174.591	403.613	441.112	394.849
ENSG00000114405	C3orf14	0.905154	0.00335397	0.0193588	26.1709	15.5385	25.3596	41.2904	38.7588	45.5237
ENSG00000114757	PEX5L	1.00219	0.00212438	0.0131764	21.8091	14.5026	32.1871	56.7743	50.7556	30.6588
ENSG00000115163	CENPA	2.1383	0.000341974	0.00272213	5.45227	5.17951	1.95074	19.6129	11.9968	23.2264
ENSG00000115232	ITGA4	0.872306	5.75548e-17	2.4851e-15	207.186	181.283	208.729	353.033	357.135	382.771
ENSG00000115290	GRB14	0.719729	0.00352863	0.0201749	39.2563	41.4361	34.1379	77.4194	53.5241	58.5305
ENSG00000115392	FANCL	1.05513	2.04062e-06	2.62904e-05	50.1609	33.1489	48.7684	108.387	79.3633	87.3313
ENSG00000115457	IGFBP2	-0.603038	4.20686e-07	6.21462e-06	245.352	291.089	265.3	153.807	191.948	181.166
ENSG00000115525	ST3GAL5	-0.73064	0.00314796	0.0183224	57.7941	59.0465	56.5714	34.0646	34.1447	36.2332
ENSG00000115687	PASK	1.35664	4.01421e-07	5.9421e-06	19.6282	25.8976	30.2364	70.1936	65.5209	59.4596
ENSG00000115738	ID2	-0.606662	0.00297483	0.0174814	77.4222	98.4108	91.6846	48.5162	70.135	56.6724
ENSG00000115884	SDC1	0.60813	3.02196e-77	1.91185e-74	2949.68	2958.54	2934.88	4625.55	4391.74	4465.97
ENSG00000116016	EPAS1	-0.866657	8.8579e-91	8.0557e-88	3542.88	3422.62	3524.01	1884.91	1795.83	2070.87
ENSG00000116032	GRIN3B	-0.707462	0.00431272	0.0238284	63.2463	55.9388	57.5467	32	42.4501	33.446
ENSG00000116117	PARD3B	0.991681	0.000193373	0.00165613	21.8091	32.113	41.9408	64.0001	52.6013	75.2535
ENSG00000116127	ALMS1	0.586284	9.53704e-05	0.000891288	102.503	105.662	103.389	152.774	143.039	171.875
ENSG00000116132	PRRX1	1.28616	2.19948e-49	5.61484e-47	242.081	244.473	232.138	584.259	586.919	580.66
ENSG00000116299	KIAA1324	-1.38267	6.99611e-05	0.000675966	38.1659	40.4002	37.064	20.6452	13.8424	10.2196
ENSG00000116661	FBXO2	-1.33642	4.18744e-29	4.20217e-27	306.418	366.71	332.601	145.549	124.582	129.139
ENSG00000116667	C1orf21	0.659698	0.000251814	0.00208964	74.1509	62.1542	72.1772	116.645	108.894	104.054
ENSG00000116830	TTF2	0.738806	0.00011478	0.00104582	52.3418	59.0465	70.2265	102.194	97.8199	104.054
ENSG00000116991	SIPA1L2	-1.10595	0.000212592	0.00180691	58.8845	48.6874	67.3004	41.2904	13.8424	26.9426
ENSG00000117115	PADI2	-1.0994	0.000649528	0.00475177	35.985	52.831	42.9162	23.742	11.9968	26.0136
ENSG00000117266	CDK18	-1.34721	0.0106058	0.0494772	19.6282	10.359	21.4581	9.29033	6.4598	4.64528
ENSG00000117289	TXNIP	-0.630467	3.24726e-55	1.00534e-52	2433.89	2441.62	2510.6	1611.36	1602.95	1558.96
ENSG00000117318	ID3	-0.703403	8.99003e-12	2.46354e-10	983.589	1028.65	984.146	523.355	653.363	661.488
ENSG00000117399	CDC20	3.1148	2.9338e-44	5.8479e-42	17.4473	21.754	28.2857	197.162	178.106	213.683
ENSG00000117407	ARTN	-0.916764	0.00236352	0.0144011	34.8945	44.5438	48.7684	22.7097	21.2251	24.1555
ENSG00000117632	STMN1	0.806476	2.93783e-63	1.12496e-60	1204.95	1312.49	1262.13	2291.62	2247.09	2076.44
ENSG00000117643	MAN1C1	-1.11219	0.00340286	0.0196099	31.6232	40.4002	26.3349	22.7097	7.38263	15.794
ENSG00000117650	NEK2	3.12051	1.266e-13	4.0487e-12	3.27136	9.32313	7.80295	42.3226	54.4469	81.7569
ENSG00000117724	CENPF	2.57011	1.57139e-86	1.20343e-83	73.0604	90.1235	63.3989	453.162	442.035	447.805
ENSG00000118193	KIF14	2.80761	5.13245e-17	2.22269e-15	11.995	12.4308	8.77831	68.1291	67.3665	95.6928
ENSG00000118257	NRP2	0.773047	8.16106e-25	6.05875e-23	398.016	401.93	384.295	653.42	662.591	706.083
ENSG00000118596	SLC16A7	1.91957	3.06503e-05	0.000317885	8.72363	5.17951	7.80295	20.6452	31.3762	29.7298
ENSG00000119139	TJP2	0.658246	1.21484e-05	0.000136292	98.1408	129.488	102.414	177.549	154.112	189.527
ENSG00000119326	CTNNAL1	0.677667	1.40589e-15	5.29975e-14	311.87	343.92	330.65	500.646	516.784	560.221
ENSG00000119397	CNTRL	0.883045	0.00110442	0.0075448	40.3468	31.0771	26.3349	77.4194	46.1415	56.6724
ENSG00000119403	PHF19	0.708897	1.01267e-06	1.39539e-05	130.854	101.518	101.438	189.936	172.569	182.095
ENSG00000119630	PGF	-0.84418	1.12119e-15	4.31599e-14	321.684	364.638	373.566	205.42	193.794	192.315
ENSG00000119922	IFIT2	-0.859424	0.000358926	0.00283382	101.412	70.4414	58.5221	41.2904	47.9871	37.1622
ENSG00000119969	HELLS	0.668855	4.99006e-05	0.000495972	118.859	99.4467	90.7092	136.258	152.267	200.676
ENSG00000120093	HOXB3	-0.876225	0.00302273	0.0176784	63.2463	42.472	41.9408	19.6129	24.9164	35.3041
ENSG00000120217	CD274	0.736849	8.39183e-13	2.54395e-11	207.186	239.294	225.31	352	407.89	359.545
ENSG00000120539	MASTL	0.665104	0.000165767	0.00144522	79.6031	74.585	69.2511	133.161	105.203	116.132
ENSG00000120800	UTP20	0.587005	2.28331e-06	2.91698e-05	143.94	170.924	171.665	218.839	246.395	265.71
ENSG00000120802	TMPO	1.06033	2.39576e-19	1.24949e-17	140.669	151.242	174.591	294.194	329.45	350.254
ENSG00000120833	SOCS2	0.636379	0.00210712	0.0130861	70.8795	41.4361	62.4236	89.8065	94.1286	87.3313
ENSG00000121152	NCAPH	2.50604	4.49926e-14	1.49132e-12	14.1759	14.5026	8.77831	51.613	81.209	78.0407
ENSG00000121211	MND1	2.34147	0.00116458	0.00789279	3.27136	2.07181	2.9261	22.7097	11.0739	8.3615
ENSG00000121236	TRIM6	1.3428	7.19687e-06	8.36435e-05	20.7186	18.6463	21.4581	51.613	59.0611	43.6656
ENSG00000121413	ZSCAN18	-1.28066	1.31406e-11	3.56732e-10	109.045	134.667	133.625	56.7743	50.7556	48.3109
ENSG00000121440	PDZRN3	-0.620233	0.000738051	0.00530602	113.407	149.17	98.5122	74.3227	87.6688	72.4664
ENSG00000121621	KIF18A	1.64758	8.17958e-11	2.02762e-09	22.8995	27.9694	24.3842	79.484	81.209	75.2535
ENSG00000121957	GPSM2	0.859646	0.000338275	0.00270304	35.985	42.472	56.5714	61.9356	77.5176	105.912
ENSG00000122483	CCDC18	1.00858	5.18757e-06	6.22808e-05	45.7991	40.4002	46.8177	78.4517	109.817	78.9698
ENSG00000122952	ZWINT	1.71704	5.57172e-24	3.86067e-22	49.0704	59.0465	56.5714	174.452	179.952	187.669
ENSG00000122966	CIT	2.82561	6.69773e-35	8.85988e-33	19.6282	24.8617	22.4335	153.807	168.878	152.365
ENSG00000123080	CDKN2C	2.25402	4.97372e-10	1.14877e-08	9.81408	15.5385	6.82758	56.7743	51.6784	44.5947
ENSG00000123096	SSPN	0.81501	0.00127783	0.00852923	27.2613	42.472	35.1133	57.8065	56.2926	70.6083
ENSG00000123219	CENPK	1.64891	1.25058e-12	3.68363e-11	31.6232	49.7233	26.3349	104.258	96.8971	135.642
ENSG00000123416	TUBA1B	0.70935	3.19985e-60	1.13563e-57	1839.6	1728.92	1827.84	3042.07	2762.95	3021.29
ENSG00000123473	STIL	0.911594	8.19792e-05	0.00077712	34.8945	58.0106	55.596	110.452	66.4437	104.054
ENSG00000123485	HJURP	2.20701	2.04348e-20	1.14991e-18	31.6232	20.7181	32.1871	135.226	155.958	99.409
ENSG00000123572	NRK	0.790357	7.68715e-15	2.76187e-13	205.005	220.647	236.039	354.065	385.743	405.068
ENSG00000123576	ESX1	0.698092	0.00779597	0.0385979	42.5277	32.113	34.1379	54.7097	75.672	45.5237
ENSG00000123609	NMI	1.1434	0.00111329	0.00759112	14.1759	15.5385	16.5813	32	38.7588	31.5879
ENSG00000123975	CKS2	1.29443	9.04158e-15	3.21673e-13	110.136	66.2978	63.3989	195.097	196.563	193.244
ENSG00000124126	PREX1	0.866111	4.83463e-09	9.83898e-08	111.226	101.518	90.7092	163.097	192.871	195.102
ENSG00000124795	DEK	0.848324	8.58731e-30	9.12072e-28	379.478	421.612	420.384	743.227	694.89	763.684
ENSG00000124882	EREG	0.948262	0.000235175	0.00197463	25.0804	32.113	43.8916	74.3227	68.2893	53.8852
ENSG00000125266	EFNB2	0.625557	4.3147e-10	1.00453e-08	240.99	231.006	218.482	336.516	364.517	362.332
ENSG00000125355	TMEM255A	1.19259	1.74552e-05	0.000189771	21.8091	24.8617	25.3596	54.7097	53.5241	56.6724
ENSG00000125657	TNFSF9	1.13807	0.00189532	0.01197	17.4473	17.6103	11.7044	32	24.9164	45.5237
ENSG00000125740	FOSB	-1.13245	3.48931e-06	4.34329e-05	78.5127	76.6568	65.3497	27.871	29.5305	42.7366
ENSG00000125885	MCM8	1.01875	1.30571e-05	0.000144923	31.6232	38.3284	48.7684	94.9678	69.2122	78.0407
ENSG00000125965	GDF5	1.21633	0.00613928	0.031825	8.72363	8.28722	13.6552	34.0646	17.5338	20.4392
ENSG00000125968	ID1	-0.842645	1.06721e-06	1.46362e-05	322.774	394.679	368.689	236.387	207.637	162.585
ENSG00000126787	DLGAP5	3.04344	1.2036e-36	1.66796e-34	17.4473	20.7181	19.5074	167.226	148.575	160.727
ENSG00000127220	ABHD8	-0.690687	0.000233308	0.00196122	95.9599	113.949	98.5122	70.1936	62.7524	58.5305
ENSG00000127328	RAB3IP	0.857429	0.000604985	0.00447997	42.5277	38.3284	27.3103	57.8065	75.672	61.3177
ENSG00000127329	PTPRB	0.61403	1.3722e-13	4.37871e-12	356.578	367.746	348.206	510.968	588.765	539.782
ENSG00000127564	PKMYT1	2.23945	1.07922e-11	2.94628e-10	15.2664	14.5026	9.75368	54.7097	55.3697	75.2535
ENSG00000127863	TNFRSF19	1.09582	1.28926e-06	1.72903e-05	37.0754	47.6515	33.1625	75.3549	86.7459	89.1894
ENSG00000127946	HIP1	0.624951	1.26304e-07	2.05346e-06	150.483	175.068	169.714	245.678	251.932	266.639
ENSG00000128512	DOCK4	0.767178	3.64524e-16	1.44528e-14	255.166	254.832	254.571	402.581	435.575	461.741
ENSG00000128578	STRIP2	0.633061	0.000288077	0.00234374	70.8795	112.913	87.7831	140.387	160.572	120.777
ENSG00000129173	E2F8	4.04761	0.000618536	0.00456406	0	1.0359	0.975368	17.5484	9.22829	7.43245
ENSG00000129195	FAM64A	2.65516	1.18306e-09	2.62021e-08	5.45227	4.14361	9.75368	46.4517	36.9132	39.9494
ENSG00000129534	MIS18BP1	1.79594	2.27682e-14	7.8137e-13	23.99	34.1848	27.3103	98.0646	92.2829	106.841
ENSG00000129810	SGOL1	2.47927	8.85859e-05	0.000833496	5.45227	3.10771	1.95074	10.3226	25.8392	21.3683
ENSG00000130005	GAMT	-0.749543	4.44745e-21	2.64142e-19	688.076	800.753	746.157	494.452	438.344	399.494
ENSG00000130244	FAM98C	-0.59168	0.00018221	0.00157257	150.483	165.744	135.576	108.387	108.894	82.686
ENSG00000130477	UNC13A	-1.5831	5.09036e-05	0.000505251	32.7136	32.113	30.2364	12.3871	8.30546	11.1487
ENSG00000130751	NPAS1	-0.66072	0.00641226	0.0330399	78.5127	79.7645	55.596	58.8388	44.2958	32.517
ENSG00000131016	AKAP12	1.19534	7.1807e-113	1.30608e-109	805.845	881.553	789.073	1858.07	1832.74	1977.96
ENSG00000131019	ULBP3	0.973508	0.0074556	0.0372422	13.0854	21.754	13.6552	36.1291	23.9936	35.3041
ENSG00000131153	GINS2	1.54484	1.8595e-07	2.91883e-06	17.4473	17.6103	23.4088	50.5807	54.4469	65.963
ENSG00000131351	HAUS8	0.983274	0.0014524	0.00953514	30.5327	17.6103	18.532	39.2258	47.0643	44.5947
ENSG00000131386	GALNT15	0.814977	0.00126866	0.0084758	25.0804	49.7233	37.064	62.9678	59.9839	74.3245
ENSG00000131470	PSMC3IP	0.971014	0.000431891	0.00331633	17.4473	36.2566	35.1133	52.6452	55.3697	66.892
ENSG00000131737	KRT34	0.630939	3.24225e-05	0.000333649	92.6886	107.734	101.438	170.323	143.961	154.223
ENSG00000131747	TOP2A	2.57183	9.18404e-120	2.22728e-116	126.493	90.1235	118.02	638.968	640.443	707.941
ENSG00000131773	KHDRBS3	0.800038	0.010411	0.0487577	27.2613	23.8258	24.3842	43.3549	59.0611	28.8007
ENSG00000131849	ZNF132	-1.26298	0.00153254	0.00996397	29.4423	27.9694	27.3103	7.22581	16.6109	11.1487
ENSG00000132031	MATN3	0.838832	0.000919389	0.00643484	29.4423	40.4002	36.0886	77.4194	52.6013	60.3886
ENSG00000132326	PER2	-0.597516	0.00721702	0.0362245	67.6081	69.4055	69.2511	49.5484	44.2958	42.7366
ENSG00000132329	RAMP1	-0.788961	0.00312492	0.0182028	64.3368	53.8669	42.9162	29.9355	32.299	30.6588
ENSG00000132357	CARD6	1.23531	0.00429322	0.0237712	6.54272	11.3949	12.6798	19.6129	29.5305	23.2264
ENSG00000132780	NASP	0.626911	4.14408e-16	1.63416e-14	434.001	421.612	428.187	654.452	715.193	612.248
ENSG00000132793	LPIN3	-0.645322	0.000670866	0.00489557	86.1459	104.626	108.266	58.8388	66.4437	65.963
ENSG00000132821	VSTM2L	-0.662551	1.62516e-08	3.05921e-07	255.166	274.514	257.497	178.581	150.421	169.088
ENSG00000132967	HMGB1P5	0.741368	3.21235e-08	5.74238e-07	117.769	118.093	135.576	200.258	200.254	221.115
ENSG00000133048	CHI3L1	-2.35157	0.00255783	0.0154372	17.4473	9.32313	7.80295	3.09678	0.922829	2.78717
ENSG00000133067	LGR6	-2.30567	0.000218542	0.00185151	23.99	17.6103	10.729	3.09678	4.61415	2.78717
ENSG00000133119	RFC3	1.70502	2.26405e-10	5.42739e-09	27.2613	27.9694	21.4581	57.8065	100.588	90.1184
ENSG00000133302	ANKRD32	0.776968	0.00674634	0.0343478	30.5327	21.754	27.3103	46.4517	40.6045	49.24
ENSG00000133687	TMTC1	-1.21951	0.00424879	0.023615	35.985	27.9694	17.5566	18.5807	8.30546	8.3615
ENSG00000133739	LRRCC1	1.85391	0.00011488	0.00104607	7.63318	6.21542	5.85221	23.742	22.1479	25.0845
ENSG00000133943	C14orf159	-1.43461	0.000694356	0.00502416	28.3518	24.8617	24.3842	7.22581	11.9968	9.29056
ENSG00000134057	CCNB1	1.84212	1.10557e-52	3.15434e-50	101.412	106.698	106.315	366.452	371.9	389.274
ENSG00000134222	PSRC1	0.729536	0.000859324	0.00606991	62.1559	40.4002	52.6699	84.6453	71.0578	101.267
ENSG00000134242	PTPN22	-0.752068	0.00487504	0.0262728	51.2513	79.7645	61.4482	26.8387	54.4469	32.517
ENSG00000134291	TMEM106C	0.60336	9.65234e-06	0.000109556	130.854	129.488	134.601	230.194	183.643	187.669
ENSG00000134545	KLRC1	-1.27475	0.00943825	0.0450577	15.2664	26.9335	15.6059	6.19356	11.0739	6.50339
ENSG00000134690	CDCA8	2.52747	6.76113e-22	4.20432e-20	15.2664	19.6822	20.4827	102.194	119.045	99.409
ENSG00000134775	FHOD3	0.585494	0.000112806	0.00103106	109.045	93.2313	108.266	171.355	151.344	144.004
ENSG00000134802	SLC43A3	-1.11872	8.08872e-05	0.00076827	52.3418	47.6515	55.596	18.5807	27.6849	25.0845
ENSG00000135451	TROAP	3.262	2.15004e-17	9.74616e-16	5.45227	6.21542	9.75368	74.3227	68.2893	65.0339
ENSG00000135472	FAIM2	-1.01212	0.00399263	0.0224398	30.5327	45.5797	28.2857	16.5161	22.1479	13.0068
ENSG00000135476	ESPL1	1.70982	3.46912e-12	9.80179e-11	17.4473	38.3284	33.1625	113.549	91.3601	88.2603
ENSG00000135698	MPHOSPH6	0.585385	7.67174e-05	0.000733935	105.774	135.703	116.069	207.484	171.646	158.869
ENSG00000135842	FAM129A	2.41453	1.5364e-08	2.90718e-07	6.54272	3.10771	12.6798	35.0968	39.6816	45.5237
ENSG00000135905	DOCK10	0.910519	1.69257e-13	5.36572e-12	163.568	130.524	141.428	249.807	277.772	288.936
ENSG00000136108	CKAP2	0.737863	9.14252e-13	2.7373e-11	212.639	210.288	202.877	329.291	344.215	368.835
ENSG00000136111	TBC1D4	0.738337	1.15549e-15	4.4363e-14	284.608	281.766	258.473	436.646	443.881	493.329
ENSG00000136159	NUDT15	0.711713	1.35979e-05	0.000150124	75.2413	81.8363	90.7092	136.258	130.119	140.287
ENSG00000136367	ZFHX2	-1.21229	0.00561032	0.0294821	21.8091	17.6103	34.1379	15.4839	9.22829	7.43245
ENSG00000136379	ABHD17C	-0.739935	0.000133624	0.001198	113.407	124.308	102.414	89.8065	53.5241	61.3177
ENSG00000136383	ALPK3	-0.770854	0.00249242	0.0150895	66.5177	58.0106	56.5714	46.4517	33.2218	26.9426
ENSG00000136492	BRIP1	1.40017	3.93342e-12	1.10493e-10	66.5177	38.3284	55.596	140.387	167.955	114.274
ENSG00000137266	SLC22A23	-0.90942	1.0769e-17	5.08766e-16	358.759	323.202	355.034	178.581	182.72	190.456
ENSG00000137309	HMGA1	0.635708	8.29169e-103	8.61803e-100	4056.49	4103.21	4101.42	6506.33	6367.52	6181.94
ENSG00000137364	TPMT	0.646668	1.89272e-06	2.45682e-05	142.849	108.77	144.354	202.323	216.865	200.676
ENSG00000137486	ARRB1	-0.594151	0.00186585	0.0118146	101.412	94.2672	89.7339	62.9678	69.2122	56.6724
ENSG00000137496	IL18BP	-0.665305	0.000109108	0.00100293	133.035	111.878	146.305	73.2904	95.0514	78.0407
ENSG00000137563	GGH	0.751597	2.17296e-15	8.12822e-14	286.789	241.365	256.522	414.968	462.337	441.302
ENSG00000137642	SORL1	-2.19741	1.38721e-12	4.06141e-11	65.4272	55.9388	72.1772	15.4839	12.9196	13.9358
ENSG00000137656	BUD13	0.785144	0.000144365	0.00128167	50.1609	49.7233	48.7684	86.7098	85.8231	83.615
ENSG00000137720	C11orf1	-0.714346	0.00931817	0.0446603	49.0704	55.9388	45.8423	27.871	39.6816	24.1555
ENSG00000137804	NUSAP1	2.53384	5.37764e-46	1.11786e-43	42.5277	33.1489	45.8423	233.291	221.479	249.916
ENSG00000137807	KIF23	1.5631	4.54799e-28	4.29726e-26	99.2313	92.1954	73.1526	265.291	239.013	275.001
ENSG00000137812	CASC5	2.69202	2.59047e-27	2.34124e-25	20.7186	17.6103	20.4827	117.678	133.81	128.21
ENSG00000137868	STRA6	-0.858865	0.00186095	0.0117939	62.1559	59.0465	40.9655	28.9033	23.9936	36.2332
ENSG00000137880	GCHFR	-0.901823	0.00267201	0.0159936	46.8895	43.5079	40.9655	28.9033	24.9164	16.723
ENSG00000137975	CLCA2	-1.54376	8.94267e-105	1.08437e-101	1044.65	1035.9	1055.35	352	327.604	395.778
ENSG00000138092	CENPO	0.787694	3.93306e-05	0.00039743	58.8845	52.831	75.1033	97.0324	116.276	109.629
ENSG00000138160	KIF11	2.4509	4.06992e-31	4.52072e-29	39.2563	33.1489	27.3103	143.484	214.096	183.953
ENSG00000138180	CEP55	2.28882	1.75941e-31	2.00009e-29	33.8041	31.0771	46.8177	197.162	191.948	159.798
ENSG00000138182	KIF20B	1.64706	5.22045e-18	2.52368e-16	53.4322	51.7951	47.793	146.581	136.579	195.102
ENSG00000138271	GPR87	-1.5762	0.00881736	0.0427671	19.6282	14.5026	8.77831	3.09678	6.4598	4.64528
ENSG00000138376	BARD1	1.24323	4.19516e-05	0.000421864	30.5327	12.4308	22.4335	49.5484	53.5241	51.0981
ENSG00000138411	HECW2	0.827946	2.31138e-08	4.22524e-07	124.312	85.9799	101.438	182.71	185.489	183.953
ENSG00000138678	AGPAT9	1.1545	0.00464006	0.0252591	18.5377	9.32313	8.77831	32	25.8392	23.2264
ENSG00000138759	FRAS1	-0.999808	0.000689442	0.00499356	45.7991	50.7592	41.9408	26.8387	18.4566	24.1555
ENSG00000138778	CENPE	2.46502	2.14331e-38	3.31779e-36	31.6232	34.1848	39.9901	199.226	189.18	197.889
ENSG00000139266	MARCHF9	-1.16672	2.55382e-11	6.71983e-10	138.488	177.139	136.552	68.1291	74.7492	58.5305
ENSG00000139354	GAS2L3	2.02827	3.64992e-11	9.48393e-10	20.7186	13.4667	13.6552	55.742	65.5209	72.4664
ENSG00000139364	TMEM132B	1.61335	5.83683e-53	1.69863e-50	141.759	152.278	151.182	464.517	438.344	460.812
ENSG00000139618	BRCA2	1.65725	0.000114268	0.0010418	5.45227	10.359	11.7044	33.0323	33.2218	21.3683
ENSG00000139734	DIAPH3	1.18811	5.65825e-26	4.45044e-24	134.126	158.493	157.034	346.839	337.755	341.893
ENSG00000139998	RAB15	0.810649	6.67283e-06	7.7989e-05	69.789	72.5132	63.3989	103.226	131.042	125.423
ENSG00000140043	PTGR2	-0.792254	0.00115247	0.00782165	58.8845	61.1183	71.2019	43.3549	30.4534	37.1622
ENSG00000140379	BCL2A1	0.706016	0.00110301	0.00753872	49.0704	46.6156	44.8669	74.3227	72.9035	81.7569
ENSG00000140398	NEIL1	-0.851407	1.45568e-07	2.33535e-06	162.478	154.35	170.689	70.1936	110.739	88.2603
ENSG00000140450	ARRDC4	-2.23567	4.10903e-46	8.79272e-44	286.789	271.407	279.931	76.3872	60.9067	41.8075
ENSG00000140451	PIF1	4.12066	4.99725e-07	7.29337e-06	0	2.07181	1.95074	19.6129	26.762	25.0845
ENSG00000140525	FANCI	1.59171	1.96228e-18	9.84589e-17	47.98	56.9747	54.6206	136.258	167.032	177.45
ENSG00000140526	ABHD2	0.610548	7.17967e-12	1.97862e-10	334.769	334.597	338.453	494.452	469.72	574.157
ENSG00000140538	NTRK3	-0.682981	6.62266e-06	7.75272e-05	159.206	147.098	151.182	96.0001	91.3601	97.5509
ENSG00000140873	ADAMTS18	2.2856	7.04415e-06	8.19995e-05	9.81408	1.0359	5.85221	29.9355	27.6849	23.2264
ENSG00000141052	MYOCD	-0.657505	0.000394815	0.00307744	92.6886	111.878	109.241	60.9033	64.598	73.3954
ENSG00000141337	ARSG	-0.666102	0.00104432	0.00717127	89.4172	89.0876	79.9802	48.5162	53.5241	60.3886
ENSG00000141401	IMPA2	1.30211	0.000341372	0.00272032	15.2664	16.5744	10.729	36.1291	40.6045	27.8717
ENSG00000142235	LMTK3	-2.02737	2.45683e-10	5.86054e-09	64.3368	53.8669	76.0787	9.29033	11.9968	26.0136
ENSG00000142619	PADI3	-1.9971	9.58721e-05	0.000894254	19.6282	22.7899	22.4335	4.12904	6.4598	5.57434
ENSG00000142731	PLK4	2.26454	4.73261e-12	1.32177e-10	15.2664	8.28722	15.6059	54.7097	71.9807	61.3177
ENSG00000142945	KIF2C	2.54087	4.48291e-24	3.1211e-22	22.8995	14.5026	25.3596	104.258	131.965	129.139
ENSG00000143013	LMO4	0.692608	1.00518e-12	2.99109e-11	279.156	245.509	259.448	421.162	458.646	386.487
ENSG00000143061	IGSF3	-1.65597	0.00441884	0.0243187	13.0854	15.5385	19.5074	4.12904	1.84566	9.29056
ENSG00000143140	GJA5	-0.859392	0.000419026	0.00322777	85.0554	65.2619	94.6107	26.8387	59.0611	48.3109
ENSG00000143228	NUF2	2.99225	4.95274e-26	3.9381e-24	15.2664	13.4667	13.6552	101.161	120.891	114.274
ENSG00000143320	CRABP2	-0.993993	5.01447e-64	1.97204e-61	1459.03	1487.56	1455.25	822.711	706.887	684.714
ENSG00000143476	DTL	2.32669	2.17403e-18	1.07967e-16	17.4473	19.6822	20.4827	111.484	91.3601	87.3313
ENSG00000143507	DUSP10	-0.721776	0.0036901	0.0209663	66.5177	71.4773	47.793	41.2904	34.1447	37.1622
ENSG00000143631	FLG	-1.45487	1.3193e-09	2.91307e-08	77.4222	78.7286	98.5122	32	24.9164	36.2332
ENSG00000143801	PSEN2	0.628043	0.00131015	0.00871697	58.8845	59.0465	67.3004	96.0001	107.971	82.686
ENSG00000143850	PLEKHA6	-1.23254	0.000184062	0.00158667	33.8041	41.4361	43.8916	16.5161	19.3794	14.8649
ENSG00000143867	OSR1	-1.08543	9.81769e-73	5.49451e-70	1234.39	1265.87	1251.4	592.517	629.369	546.285
ENSG00000144057	ST6GAL2	0.625251	0.000178881	0.00154658	90.5077	100.483	71.2019	131.097	128.273	144.004
ENSG00000144354	CDCA7	1.23895	5.54773e-11	1.41128e-09	45.7991	52.831	57.5467	130.065	122.736	117.061
ENSG00000144554	FANCD2	1.99517	5.82626e-11	1.4744e-09	21.8091	11.3949	15.6059	65.0323	70.135	58.5305
ENSG00000144891	AGTR1	0.797577	1.57905e-06	2.085e-05	91.5981	83.9081	71.2019	129.032	157.804	140.287
ENSG00000144959	NCEH1	0.989183	1.02178e-33	1.29286e-31	410.011	328.381	334.551	691.614	695.813	737.67
ENSG00000145147	SLIT2	2.26376	4.87659e-16	1.91782e-14	13.0854	19.6822	21.4581	89.8065	73.8263	98.4799
ENSG00000145358	DDIT4L	1.30784	6.83985e-06	7.98129e-05	22.8995	29.0053	23.4088	53.6775	47.0643	85.4732
ENSG00000145386	CCNA2	1.67454	4.91229e-21	2.90564e-19	56.7036	58.0106	44.8669	179.613	151.344	177.45
ENSG00000145431	PDGFC	0.66489	7.61196e-22	4.71326e-20	499.428	503.449	553.034	872.259	801.016	798.059
ENSG00000145708	CRHBP	1.85909	3.09331e-05	0.000320361	10.9045	5.17951	7.80295	27.871	23.0707	35.3041
ENSG00000145819	ARHGAP26	-0.723598	0.00563896	0.0296005	47.98	69.4055	54.6206	28.9033	31.3762	43.6656
ENSG00000145861	C1QTNF2	1.21948	7.52926e-05	0.000720778	17.4473	20.7181	22.4335	41.2904	57.2154	42.7366
ENSG00000145908	ZNF300	1.23478	4.21936e-05	0.000424005	21.8091	17.6103	22.4335	46.4517	43.373	55.7434
ENSG00000146054	TRIM7	1.26747	0.00520361	0.0277659	9.81408	5.17951	12.6798	18.5807	23.0707	25.0845
ENSG00000146094	DOK3	-0.820798	0.00164524	0.0106002	68.6986	75.6209	52.6699	38.1936	23.9936	49.24
ENSG00000146281	PM20D2	0.65368	1.84132e-08	3.42861e-07	178.834	158.493	162.886	260.129	257.469	268.497
ENSG00000146670	CDCA5	1.53226	6.81416e-11	1.70659e-09	25.0804	33.1489	34.1379	83.613	95.0514	89.1894
ENSG00000146674	IGFBP3	-1.2509	0	0	5478.44	5629.1	5486.45	2340.13	2353.21	2279.9
ENSG00000146918	NCAPG2	1.66401	1.35226e-29	1.40549e-27	71.97	71.4773	107.29	249.807	272.235	275.93
ENSG00000147180	ZNF711	1.51477	0.000639889	0.00469306	4.36182	13.4667	11.7044	38.1936	29.5305	17.6521
ENSG00000147202	DIAPH2	0.589672	2.52339e-07	3.87319e-06	215.91	236.186	198	359.226	275.926	343.751
ENSG00000147364	FBXO25	-0.66821	0.000123003	0.00111155	145.03	118.093	112.167	74.3227	72.9035	88.2603
ENSG00000147402	GABRQ	1.84132	0.000409146	0.00316507	8.72363	6.21542	2.9261	20.6452	25.8392	16.723
ENSG00000147509	RGS20	1.06494	0.00253646	0.0153145	15.2664	25.8976	11.7044	37.1613	28.6077	44.5947
ENSG00000147889	CDKN2A	-0.605999	1.74074e-08	3.25991e-07	291.151	291.089	297.487	190.968	194.717	192.315
ENSG00000148219	ASTN2	-0.830942	0.000585245	0.00435596	65.4272	65.2619	60.4728	36.1291	39.6816	31.5879
ENSG00000148386	LCN9	0.922966	9e-11	2.22173e-09	107.955	95.3031	132.65	210.581	229.784	197.889
ENSG00000148677	ANKRD1	-0.794763	1.7286e-105	2.28663e-102	3846.03	3947.83	3881.97	2138.84	2256.32	2331
ENSG00000148773	MKI67	3.09679	1.49575e-117	3.10923e-114	55.6131	69.4055	61.4482	555.355	503.865	538.852
ENSG00000149292	TTC12	-0.740291	5.16952e-06	6.21153e-05	159.206	127.416	139.478	79.484	84.9003	90.1184
ENSG00000149295	DRD2	-2.08899	4.08462e-08	7.22178e-07	34.8945	52.831	39.0147	12.3871	7.38263	10.2196
ENSG00000149503	INCENP	0.846092	4.77129e-09	9.73035e-08	122.131	120.165	102.414	192	185.489	240.626
ENSG00000149506	ZP1	-0.72938	0.00119711	0.00807833	62.1559	77.6927	84.857	39.2258	51.6784	44.5947
ENSG00000149527	PLCH2	0.659611	0.00525828	0.0279858	45.7991	37.2925	39.9901	72.2581	56.2926	65.963
ENSG00000149548	CCDC15	1.24678	0.000742393	0.00533196	11.995	15.5385	13.6552	34.0646	37.836	26.0136
ENSG00000149554	CHEK1	0.750043	9.04406e-06	0.000103135	78.5127	87.0158	68.2758	122.839	135.656	133.784
ENSG00000149968	MMP3	-1.74792	4.00337e-05	0.000403414	30.5327	30.0412	26.3349	7.22581	6.4598	12.0777
ENSG00000150627	WDR17	2.21238	0.00190018	0.0119902	3.27136	2.07181	2.9261	11.3549	11.0739	15.794
ENSG00000151012	SLC7A11	0.922039	2.928e-08	5.27947e-07	71.97	83.9081	79.0048	155.871	128.273	161.656
ENSG00000151150	ANK3	0.924972	0.000651262	0.00475967	30.5327	29.0053	24.3842	49.5484	58.1382	51.0981
ENSG00000151466	SCLT1	0.745447	9.44989e-05	0.000884848	77.4222	52.831	66.325	98.0646	124.582	105.912
ENSG00000151491	EPS8	0.925239	2.09916e-14	7.23811e-13	145.03	134.667	136.552	261.162	270.389	258.278
ENSG00000151690	MFSD6	1.92684	0.00174973	0.0112061	2.18091	7.25132	2.9261	16.5161	11.9968	18.5811
ENSG00000151725	CENPU	1.76509	4.24171e-15	1.54303e-13	33.8041	27.9694	34.1379	96.0001	122.736	106.841
ENSG00000151849	CENPJ	0.644039	0.000168367	0.00146613	76.3318	78.7286	73.1526	114.581	118.122	123.564
ENSG00000151952	TMEM132D	1.09744	1.71027e-05	0.000186274	30.5327	25.8976	35.1133	75.3549	59.9839	61.3177
ENSG00000152042	NBPF11	0.602965	0.0106088	0.0494772	38.1659	53.8669	39.9901	70.1936	74.7492	55.7434
ENSG00000152253	SPC25	2.78181	2.61815e-09	5.57785e-08	6.54272	3.10771	6.82758	42.3226	31.3762	39.9494
ENSG00000152377	SPOCK1	-0.820381	6.45953e-07	9.22519e-06	164.659	136.739	136.552	88.7743	88.5916	70.6083
ENSG00000152495	CAMK4	0.667727	0.000708638	0.00511731	52.3418	68.3696	66.325	106.323	82.1318	109.629
ENSG00000152620	NADK2	-0.923487	1.29573e-17	6.0237e-16	372.935	347.027	344.305	163.097	190.103	206.25
ENSG00000152804	HHEX	2.8948	0.00176242	0.0112626	1.09045	1.0359	1.95074	9.29033	11.0739	10.2196
ENSG00000153044	CENPH	1.82857	1.30897e-07	2.11867e-06	11.995	14.5026	13.6552	60.9033	38.7588	43.6656
ENSG00000153094	BCL2L11	-1.16483	0.000274018	0.00224507	40.3468	39.3643	48.7684	15.4839	15.6881	26.0136
ENSG00000153132	CLGN	1.08649	1.31664e-12	3.86258e-11	77.4222	106.698	81.9309	180.645	201.177	183.024
ENSG00000153246	PLA2R1	-0.739772	0.00207909	0.0129729	75.2413	75.6209	65.3497	40.2581	30.4534	58.5305
ENSG00000153292	GPR110	-0.988828	0.0048591	0.0262064	35.985	22.7899	45.8423	19.6129	16.6109	16.723
ENSG00000154027	AK5	0.700773	2.38762e-11	6.29388e-10	215.91	242.401	227.261	348.904	346.984	418.075
ENSG00000154146	NRGN	0.846647	1.7626e-08	3.29237e-07	117.769	100.483	99.4876	205.42	207.637	157.94
ENSG00000154175	ABI3BP	0.992906	3.24841e-12	9.21397e-11	93.779	98.4108	117.044	196.129	198.408	222.044
ENSG00000154493	C10orf90	-0.859822	0.000134075	0.001201	75.2413	94.2672	70.2265	38.1936	52.6013	40.8785
ENSG00000154556	SORBS2	1.19295	1.48971e-07	2.38206e-06	45.7991	33.1489	39.0147	100.129	72.9035	96.6218
ENSG00000154639	CXADR	-1.35961	8.40179e-05	0.000795927	38.1659	31.0771	50.7191	12.3871	14.7653	19.5102
ENSG00000154654	NCAM2	0.680253	4.28857e-05	0.000430663	102.503	73.5491	80.9556	129.032	143.961	137.5
ENSG00000154839	SKA1	2.4969	1.54999e-09	3.4018e-08	11.995	5.17951	5.85221	44.3871	46.1415	38.0913
ENSG00000154920	EME1	1.39386	0.00309811	0.0180611	9.81408	6.21542	7.80295	22.7097	18.4566	21.3683
ENSG00000155008	APOOL	1.13622	0.0101148	0.0475858	11.995	6.21542	13.6552	25.8065	15.6881	28.8007
ENSG00000156042	TTC18	-0.713861	3.39501e-05	0.000348875	135.216	128.452	140.453	65.0323	101.511	78.9698
ENSG00000156103	MMP16	0.756032	2.13948e-41	3.89145e-39	706.614	733.419	723.723	1214.97	1188.6	1251.44
ENSG00000156172	C8orf37	-1.03479	0.00223032	0.0137166	43.6182	39.3643	34.1379	9.29033	23.0707	24.1555
ENSG00000156795	WDYHV1	1.07017	0.000111512	0.00102244	23.99	29.0053	24.3842	60.9033	47.0643	54.8143
ENSG00000156802	ATAD2	1.50619	6.04241e-21	3.55964e-19	77.4222	88.0517	56.5714	189.936	211.328	226.69
ENSG00000156804	FBXO32	-1.30505	0.00028478	0.00232147	26.1709	39.3643	40.9655	16.5161	15.6881	11.1487
ENSG00000156970	BUB1B	2.55025	9.36016e-12	2.56014e-10	37.0754	14.5026	16.5813	120.774	146.73	129.139
ENSG00000157150	TIMP4	-1.52157	0.0104702	0.0489876	15.2664	15.5385	10.729	6.19356	5.53697	2.78717
ENSG00000157404	KIT	-2.51001	1.33498e-07	2.15836e-06	22.8995	30.0412	44.8669	5.1613	6.4598	5.57434
ENSG00000157456	CCNB2	2.62174	2.98384e-24	2.11794e-22	18.5377	16.5744	20.4827	106.323	113.508	122.635
ENSG00000158008	EXTL1	-0.694481	1.2414e-16	5.16102e-15	488.523	530.382	530.6	324.129	321.145	313.092
ENSG00000158164	TMSB15A	3.25829	1.0649e-06	1.46183e-05	2.18091	1.0359	3.90147	21.6774	25.8392	21.3683
ENSG00000158201	ABHD3	0.894545	0.0065894	0.0337376	22.8995	21.754	29.261	67.0968	25.8392	45.5237
ENSG00000158373	HIST1H2BD	-0.64264	3.35737e-07	5.0364e-06	270.433	239.294	220.433	154.839	140.27	171.875
ENSG00000158402	CDC25C	3.15885	1.08251e-06	1.48042e-05	0	4.14361	3.90147	17.5484	22.1479	33.446
ENSG00000158406	HIST1H4H	-1.01564	4.16296e-10	9.72315e-09	160.297	157.457	180.443	67.0968	99.6655	78.9698
ENSG00000158985	CDC42SE2	0.639042	5.53626e-08	9.56747e-07	175.563	189.57	169.714	312.775	254.701	266.639
ENSG00000159208	C1orf51	-0.692624	0.00294247	0.0173484	63.2463	73.5491	70.2265	37.1613	53.5241	37.1622
ENSG00000159259	CHAF1B	1.09778	6.36154e-06	7.49336e-05	28.3518	40.4002	32.1871	80.5162	69.2122	66.892
ENSG00000159388	BTG2	-0.764132	5.67345e-18	2.73359e-16	576.85	594.608	600.827	371.613	290.691	382.771
ENSG00000160223	ICOSLG	-1.10775	0.00117736	0.00796455	54.5227	38.3284	29.261	15.4839	14.7653	26.0136
ENSG00000160323	ADAMTS13	-0.82703	0.000418267	0.00322362	77.4222	69.4055	63.3989	47.4839	34.1447	37.1622
ENSG00000160447	PKN3	1.33552	2.29795e-05	0.000243536	14.1759	21.754	19.5074	52.6452	48.9099	39.0204
ENSG00000160781	PAQR6	0.783236	0.00789804	0.0389971	22.8995	23.8258	31.2118	35.0968	52.6013	46.4528
ENSG00000160796	NBEAL2	0.761705	1.93821e-08	3.5836e-07	107.955	135.703	145.33	202.323	237.167	221.115
ENSG00000161513	FDXR	-0.691582	2.62423e-24	1.89035e-22	809.117	818.363	825.161	467.613	522.321	526.775
ENSG00000161544	CYGB	-0.62259	0.000791152	0.0056487	101.412	122.237	93.6353	64.0001	67.3665	74.3245
ENSG00000161642	ZNF385A	-0.761429	1.67424e-06	2.19675e-05	152.664	141.919	156.059	74.3227	91.3601	99.409
ENSG00000161692	DBF4B	0.744386	0.00157925	0.0102268	34.8945	42.472	50.7191	81.5485	76.5948	57.6015
ENSG00000161800	RACGAP1	1.41605	5.64372e-23	3.68259e-21	107.955	94.2672	75.1033	227.097	251.932	257.349
ENSG00000161888	SPC24	2.48273	4.20041e-13	1.29492e-11	9.81408	5.17951	20.4827	59.871	75.672	65.0339
ENSG00000161958	FGF11	-1.14354	0.00180988	0.0115204	38.1659	25.8976	31.2118	12.3871	17.5338	13.0068
ENSG00000162063	CCNF	1.06685	1.17666e-07	1.92593e-06	59.975	46.6156	42.9162	110.452	101.511	100.338
ENSG00000162073	PAQR4	1.50548	1.33973e-05	0.000148133	19.6282	13.4667	11.7044	40.2581	50.7556	35.3041
ENSG00000162373	BEND5	-1.18465	0.00682081	0.0346603	23.99	23.8258	19.5074	6.19356	11.9968	11.1487
ENSG00000162600	OMA1	-0.597693	0.00186705	0.0118171	83.9649	101.518	122.896	70.1936	60.9067	73.3954
ENSG00000162607	USP1	0.711492	5.57217e-07	8.0517e-06	112.317	110.842	109.241	172.387	172.569	198.818
ENSG00000162618	ELTD1	1.0746	1.93602e-25	1.46724e-23	175.563	193.714	181.418	386.065	380.206	393.92
ENSG00000162631	NTNG1	0.953483	1.3987e-24	1.02274e-22	227.905	258.976	235.064	458.323	482.64	457.096
ENSG00000162643	WDR63	-1.00789	0.000377806	0.00296999	52.3418	41.4361	73.1526	23.742	26.762	32.517
ENSG00000162738	VANGL2	-0.665664	0.000332808	0.00266375	97.0504	119.129	113.143	83.613	62.7524	62.2468
ENSG00000162849	KIF26B	-0.729393	0.000140079	0.00124752	102.503	94.2672	104.364	70.1936	59.0611	52.9562
ENSG00000162878	PKDCC	-1.10555	3.05218e-15	1.1187e-13	228.995	193.714	217.507	103.226	97.8199	96.6218
ENSG00000162929	KIAA1841	0.896853	4.86944e-06	5.88498e-05	58.8845	58.0106	70.2265	144.516	94.1286	111.487
ENSG00000163017	ACTG2	1.06336	1.55656e-107	2.26495e-104	1367.43	1319.74	1282.61	2925.42	2806.32	2564.19
ENSG00000163050	ADCK3	-0.762017	1.36025e-07	2.19435e-06	185.377	165.744	183.369	99.0969	116.276	99.409
ENSG00000163083	INHBB	-1.46293	3.55511e-12	1.00253e-10	101.412	132.596	120.946	29.9355	46.1415	52.0271
ENSG00000163235	TGFA	-3.53415	1.59504e-08	3.01116e-07	21.8091	34.1848	32.1871	0	4.61415	2.78717
ENSG00000163297	ANTXR2	0.780999	1.34473e-40	2.38624e-38	875.634	860.835	897.339	1512.26	1381.48	1633.28
ENSG00000163507	KIAA1524	1.40639	1.20862e-11	3.29336e-10	41.4372	46.6156	39.9901	96.0001	127.35	115.203
ENSG00000163531	NFASC	-1.77262	3.73433e-27	3.31331e-25	238.809	196.822	232.138	83.613	50.7556	62.2468
ENSG00000163535	SGOL2	1.37302	4.07594e-11	1.05158e-09	34.8945	48.6874	40.9655	107.355	112.585	103.125
ENSG00000163584	RPL22L1	0.832305	1.29284e-15	4.91598e-14	200.644	200.965	183.369	349.936	346.061	344.68
ENSG00000163661	PTX3	1.33824	2.00819e-18	1.00416e-16	70.8795	92.1954	76.0787	216.774	198.408	190.456
ENSG00000163702	IL17RC	-0.615504	6.0425e-05	0.000590493	137.397	188.534	172.64	107.355	119.968	98.4799
ENSG00000163808	KIF15	2.04359	5.35137e-07	7.76349e-06	7.63318	9.32313	8.77831	33.0323	36.9132	36.2332
ENSG00000163918	RFC4	0.697477	0.00176389	0.0112639	43.6182	43.5079	44.8669	76.3872	69.2122	68.7501
ENSG00000163923	RPL39L	1.53409	1.22764e-05	0.000137516	17.4473	13.4667	10.729	40.2581	35.9903	43.6656
ENSG00000164032	H2AZ1	-0.64474	9.00845e-11	2.22173e-09	348.945	363.602	356.985	219.871	242.704	221.115
ENSG00000164045	CDC25A	0.808951	0.000233257	0.00196122	49.0704	44.5438	39.9901	71.2259	83.0546	78.9698
ENSG00000164050	PLXNB1	-0.601359	6.46017e-29	6.35148e-27	1216.95	1213.04	1212.38	815.485	797.324	788.769
ENSG00000164087	POC1A	0.753242	0.0012673	0.00847058	40.3468	39.3643	38.0394	64.0001	69.2122	65.0339
ENSG00000164093	PITX2	-0.633379	0.000231879	0.00195146	147.211	108.77	135.576	86.7098	93.2057	72.4664
ENSG00000164099	PRSS12	1.55253	1.82609e-10	4.42121e-09	29.4423	32.113	33.1625	109.419	100.588	68.7501
ENSG00000164104	HMGB2	1.79307	3.12509e-31	3.49794e-29	68.6986	66.2978	63.3989	219.871	247.318	219.257
ENSG00000164109	MAD2L1	1.94922	7.23401e-20	3.8986e-18	33.8041	33.1489	32.1871	142.452	124.582	116.132
ENSG00000164125	FAM198B	-1.20061	0.000108155	0.000995422	46.8895	47.6515	38.0394	20.6452	17.5338	19.5102
ENSG00000164188	RANBP3L	-2.19811	7.56577e-07	1.06162e-05	39.2563	31.0771	26.3349	4.12904	7.38263	9.29056
ENSG00000164283	ESM1	1.35948	0.000511383	0.00385351	10.9045	10.359	13.6552	25.8065	34.1447	29.7298
ENSG00000164291	ARSK	0.637052	8.02314e-08	1.34809e-06	179.925	152.278	161.911	265.291	260.238	242.484
ENSG00000164611	PTTG1	1.7089	4.63642e-46	9.77746e-44	104.684	113.949	115.093	380.904	360.826	351.183
ENSG00000164647	STEAP1	1.05709	1.09882e-06	1.5011e-05	44.7086	41.4361	38.0394	85.6775	84.9003	87.3313
ENSG00000164649	CDCA7L	0.644208	0.000288118	0.00234374	83.9649	78.7286	65.3497	130.065	103.357	122.635
ENSG00000164683	HEY1	-1.44486	0.00960198	0.0456618	15.2664	13.4667	15.6059	5.1613	5.53697	5.57434
ENSG00000164761	TNFRSF11B	-1.31111	1.14227e-06	1.55049e-05	54.5227	61.1183	67.3004	24.7742	22.1479	26.9426
ENSG00000164938	TP53INP1	-0.780647	1.52044e-42	2.87324e-40	1214.77	1198.54	1191.9	684.388	674.588	738.6
ENSG00000164985	PSIP1	0.649591	6.65033e-11	1.66843e-09	304.237	236.186	328.699	441.807	451.263	471.031
ENSG00000165072	MAMDC2	-0.742223	2.4157e-73	1.46462e-70	2394.64	2446.8	2494.99	1468.9	1447.92	1470.7
ENSG00000165209	STRBP	1.48861	4.6716e-07	6.83868e-06	22.8995	20.7181	16.5813	48.5162	55.3697	64.1049
ENSG00000165244	ZNF367	1.85909	1.41329e-06	1.8815e-05	11.995	8.28722	10.729	40.2581	40.6045	31.5879
ENSG00000165259	HDX	0.890988	0.00799912	0.0394026	26.1709	19.6822	14.6305	26.8387	43.373	40.8785
ENSG00000165272	AQP3	-1.65929	0.000819584	0.00583036	25.0804	29.0053	12.6798	6.19356	9.22829	5.57434
ENSG00000165304	MELK	1.78932	1.5661e-21	9.49514e-20	49.0704	35.2207	52.6699	148.645	165.186	159.798
ENSG00000165480	SKA3	2.21019	4.23793e-14	1.41436e-12	13.0854	22.7899	13.6552	76.3872	70.135	82.686
ENSG00000165490	C11orf82	2.81367	2.06488e-06	2.65659e-05	3.27136	4.14361	2.9261	19.6129	20.3022	32.517
ENSG00000165507	C10orf10	-0.891947	0.000257386	0.00212625	54.5227	87.0158	75.1033	39.2258	46.1415	31.5879
ENSG00000165716	FAM69B	-1.01668	1.07165e-07	1.76199e-06	103.593	110.842	111.192	52.6452	59.0611	49.24
ENSG00000165804	ZNF219	-1.30558	1.81031e-14	6.27185e-13	174.473	177.139	163.862	57.8065	90.4372	59.4596
ENSG00000165868	HSPA12A	-1.50349	1.03457e-07	1.70488e-06	63.2463	58.0106	55.596	20.6452	23.0707	18.5811
ENSG00000166106	ADAMTS15	-1.71069	0.00929475	0.0445921	9.81408	12.4308	15.6059	6.19356	0.922829	4.64528
ENSG00000166165	CKB	0.92347	9.0493e-20	4.82331e-18	221.362	231.006	193.123	421.162	380.206	421.791
ENSG00000166250	CLMP	0.788552	2.88794e-17	1.293e-15	290.061	268.299	297.487	464.517	464.183	549.072
ENSG00000166341	DCHS1	0.830306	1.1836e-17	5.52006e-16	270.433	224.791	254.571	408.775	454.032	468.244
ENSG00000166342	NETO1	1.48384	1.43897e-11	3.8847e-10	38.1659	34.1848	49.7438	103.226	97.8199	141.217
ENSG00000166448	TMEM130	-2.40754	8.614e-05	0.000813912	16.3568	17.6103	22.4335	7.22581	2.76849	0.929056
ENSG00000166451	CENPN	1.42208	1.8698e-06	2.4314e-05	22.8995	17.6103	29.261	69.1614	41.5273	77.1116
ENSG00000166482	MFAP4	-0.585567	5.22559e-07	7.60376e-06	264.98	249.653	258.473	176.516	183.643	155.152
ENSG00000166483	WEE1	0.949085	1.80975e-09	3.94217e-08	98.1408	90.1235	110.217	204.387	220.556	152.365
ENSG00000166510	CCDC68	-1.31762	0.00526199	0.0279881	25.0804	11.3949	30.2364	8.25807	11.0739	7.43245
ENSG00000166592	RRAD	-0.794722	9.146e-16	3.53006e-14	393.654	423.684	396.975	213.678	226.093	259.207
ENSG00000166801	FAM111A	1.13256	7.42588e-05	0.000711818	75.2413	62.1542	51.6945	176.516	136.579	101.267
ENSG00000166803	KIAA0101	2.25276	1.14919e-23	7.77761e-22	25.0804	25.8976	35.1133	121.807	129.196	160.727
ENSG00000166845	C18orf54	0.760419	0.000129847	0.00116702	71.97	50.7592	56.5714	115.613	88.5916	99.409
ENSG00000166851	PLK1	1.76387	1.20079e-27	1.09891e-25	63.2463	56.9747	57.5467	199.226	204.868	198.818
ENSG00000167325	RRM1	0.896681	6.0545e-25	4.54119e-23	262.799	306.627	295.537	558.452	527.858	526.775
ENSG00000167513	CDT1	1.15944	0.000455929	0.00348436	23.99	12.4308	18.532	35.0968	39.6816	47.3819
ENSG00000167553	TUBA1C	0.632712	3.04236e-42	5.67556e-40	1462.3	1379.82	1354.79	2276.13	2070.83	2160.06
ENSG00000167670	CHAF1A	0.727541	0.000123057	0.00111155	100.322	82.8722	53.6452	130.065	145.807	114.274
ENSG00000167703	SLC43A2	-0.860293	1.96646e-07	3.07346e-06	141.759	129.488	157.034	83.613	70.135	82.686
ENSG00000167733	HSD11B1L	-0.698099	0.00080445	0.0057324	82.8745	82.8722	77.0541	49.5484	50.7556	49.24
ENSG00000167772	ANGPTL4	-0.760641	2.11505e-108	3.41957e-105	4152.45	4311.43	4131.66	2498.07	2523.01	2413.69
ENSG00000167900	TK1	2.32749	2.43835e-40	4.27476e-38	35.985	60.0824	40.9655	230.194	219.633	238.767
ENSG00000167992	VWCE	-0.851824	5.52968e-06	6.60069e-05	99.2313	117.057	105.34	57.8065	58.1382	62.2468
ENSG00000168077	SCARA3	0.87371	4.07144e-06	4.99945e-05	58.8845	51.7951	63.3989	106.323	109.817	103.125
ENSG00000168078	PBK	2.71365	4.53e-29	4.5148e-27	27.2613	17.6103	17.5566	139.355	131.042	136.571
ENSG00000168209	DDIT4	-0.786129	7.1633e-09	1.42785e-07	252.985	200.965	230.187	123.871	153.19	118.919
ENSG00000168389	MFSD2A	0.62757	0.0100632	0.0473881	37.0754	44.5438	34.1379	65.0323	55.3697	58.5305
ENSG00000168398	BDKRB2	-0.800951	0.000304381	0.00245785	85.0554	71.4773	73.1526	50.5807	39.6816	41.8075
ENSG00000168496	FEN1	0.856968	5.07244e-09	1.02941e-07	102.503	122.237	88.7585	178.581	197.485	190.456
ENSG00000168528	SERINC2	-0.880033	0.00347742	0.0199605	52.3418	38.3284	77.0541	18.5807	31.3762	40.8785
ENSG00000168672	FAM84B	-1.33356	0.000264951	0.0021806	27.2613	36.2566	38.0394	16.5161	12.9196	11.1487
ENSG00000168765	GSTM4	0.746957	0.00602813	0.0313493	28.3518	33.1489	27.3103	55.742	48.9099	44.5947
ENSG00000168779	SHOX2	-0.761809	4.09661e-06	5.02612e-05	147.211	132.596	142.404	96.0001	84.9003	68.7501
ENSG00000168918	INPP5D	-1.34803	8.35075e-09	1.65098e-07	85.0554	82.8722	76.0787	28.9033	33.2218	33.446
ENSG00000168970	JMJD7-PLA2G4B	-1.09822	5.61065e-06	6.6809e-05	79.6031	67.3337	74.128	26.8387	43.373	32.517
ENSG00000169122	FAM110B	-1.94982	0.00771717	0.0382598	11.995	14.5026	6.82758	2.06452	4.61415	1.85811
ENSG00000169126	ARMC4	0.796994	8.56899e-08	1.43154e-06	110.136	97.3749	100.463	201.291	158.727	175.592
ENSG00000169258	GPRIN1	0.919853	0.000346608	0.002747	28.3518	27.9694	46.8177	74.3227	56.2926	65.963
ENSG00000169372	CRADD	0.899941	2.83598e-07	4.31657e-06	78.5127	89.0876	58.5221	152.774	143.039	125.423
ENSG00000169429	IL8	1.64404	1.15984e-07	1.90269e-06	21.8091	17.6103	12.6798	49.5484	52.6013	59.4596
ENSG00000169432	SCN9A	0.880478	2.01084e-06	2.60087e-05	61.0654	72.5132	65.3497	138.323	99.6655	129.139
ENSG00000169607	CKAP2L	2.41594	7.91977e-24	5.41035e-22	19.6282	23.8258	24.3842	115.613	116.276	130.997
ENSG00000169679	BUB1	2.41283	8.22365e-29	7.92465e-27	22.8995	33.1489	27.3103	146.581	153.19	144.933
ENSG00000169760	NLGN1	2.12119	0.0023552	0.0143631	0	5.17951	3.90147	11.3549	13.8424	14.8649
ENSG00000169908	TM4SF1	0.990613	5.31128e-38	8.05046e-36	357.669	402.966	400.876	795.872	802.861	712.586
ENSG00000169994	MYO7B	1.14097	0.00160057	0.0103373	15.2664	14.5026	14.6305	34.0646	37.836	26.0136
ENSG00000170209	ANKK1	-2.02152	0.00755499	0.0376135	10.9045	12.4308	7.80295	2.06452	3.69132	1.85811
ENSG00000170264	FAM161A	1.01483	0.00133924	0.00887401	18.5377	25.8976	18.532	52.6452	40.6045	34.3751
ENSG00000170271	FAXDC2	-0.692174	0.000282584	0.00230616	91.5981	95.3031	107.29	64.0001	60.9067	57.6015
ENSG00000170296	GABARAP	-0.598258	0.00526255	0.0279881	67.6081	90.1235	74.128	47.4839	51.6784	53.8852
ENSG00000170312	CDK1	2.59458	1.26086e-46	2.77981e-44	41.4372	37.2925	37.064	235.355	213.174	249.916
ENSG00000170345	FOS	-0.893171	3.55763e-10	8.36301e-09	233.357	228.935	180.443	119.742	101.511	124.494
ENSG00000170571	EMB	0.644944	1.07574e-08	2.0843e-07	181.015	185.427	178.492	308.645	275.003	269.426
ENSG00000170915	PAQR8	0.798792	0.00243126	0.014759	38.1659	31.0771	28.2857	61.9356	45.2186	62.2468
ENSG00000170961	HAS2	1.50452	4.69758e-59	1.62749e-56	190.829	196.822	200.926	553.291	564.771	552.788
ENSG00000171033	PKIA	1.39424	1.33408e-17	6.18221e-16	69.789	64.226	62.4236	168.258	170.723	176.521
ENSG00000171241	SHCBP1	2.68095	8.7028e-33	1.05529e-30	25.0804	23.8258	23.4088	142.452	157.804	162.585
ENSG00000171303	KCNK3	-1.22597	2.04317e-34	2.65448e-32	420.915	483.767	443.793	201.291	182.72	193.244
ENSG00000171320	ESCO2	2.34996	4.56394e-06	5.53878e-05	2.18091	7.25132	5.85221	26.8387	29.5305	22.2973
ENSG00000171388	APLN	-1.25403	1.00107e-05	0.000113271	45.7991	56.9747	68.2758	23.742	19.3794	28.8007
ENSG00000171488	LRRC8C	0.921536	7.73052e-15	2.77061e-13	171.201	139.847	151.182	289.033	275.003	310.305
ENSG00000171533	MAP6	-0.757894	0.000384342	0.00300837	114.498	93.2313	77.0541	41.2904	65.5209	60.3886
ENSG00000171621	SPSB1	0.88202	1.38724e-07	2.23294e-06	64.3368	100.483	92.66	163.097	140.27	172.804
ENSG00000171791	BCL2	1.65039	0.00461781	0.0251756	5.45227	9.32313	0.975368	16.5161	17.5338	14.8649
ENSG00000171848	RRM2	2.5332	1.28864e-36	1.76896e-34	133.035	97.3749	78.0295	595.614	560.157	624.326
ENSG00000171889	MIR31HG	0.634212	0.00979212	0.0463138	35.985	34.1848	41.9408	54.7097	60.9067	58.5305
ENSG00000171951	SCG2	-1.40066	4.40176e-21	2.625e-19	246.443	223.755	192.148	87.742	82.1318	80.8279
ENSG00000172260	NEGR1	0.608137	6.62235e-08	1.12704e-06	197.372	208.216	176.542	315.871	269.466	301.943
ENSG00000172345	STARD5	-0.798306	0.00873897	0.0424435	42.5277	36.2566	40.9655	18.5807	24.9164	25.0845
ENSG00000172366	FAM195A	-0.707824	0.000274483	0.00224761	85.0554	103.59	105.34	60.9033	66.4437	52.9562
ENSG00000172469	MANEA	0.838244	4.32713e-06	5.2778e-05	77.4222	66.2978	59.4975	104.258	132.887	124.494
ENSG00000172716	SLFN11	1.09315	1.77562e-07	2.80228e-06	54.5227	43.5079	44.8669	119.742	86.7459	98.4799
ENSG00000172731	LRRC20	0.817774	0.000790615	0.0056487	39.2563	45.5797	31.2118	65.0323	58.1382	80.8279
ENSG00000172824	CES4A	-0.596885	2.78699e-05	0.000290914	163.568	195.786	179.468	115.613	132.887	107.77
ENSG00000172828	CES3	-1.15646	0.000509808	0.00384762	44.7086	27.9694	46.8177	16.5161	18.4566	18.5811
ENSG00000172927	MYEOV	0.857348	1.54325e-06	2.03959e-05	57.7941	79.7645	67.3004	117.678	131.042	122.635
ENSG00000173207	CKS1B	1.02631	4.87313e-14	1.60427e-12	102.503	105.662	110.217	213.678	209.482	225.761
ENSG00000173597	SULT1B1	2.87786	0.00015471	0.0013627	1.09045	1.0359	3.90147	17.5484	11.9968	15.794
ENSG00000173705	SUSD5	0.612431	3.07489e-08	5.53062e-07	188.649	192.678	178.492	286.968	295.305	273.142
ENSG00000173894	CBX2	1.52107	0.00871577	0.042345	3.27136	4.14361	7.80295	15.4839	14.7653	13.9358
ENSG00000173918	C1QTNF1	-0.685484	0.000218603	0.00185151	114.498	98.4108	104.364	57.8065	73.8263	65.0339
ENSG00000174059	CD34	-1.22147	0.00706327	0.0356495	20.7186	23.8258	20.4827	11.3549	11.9968	4.64528
ENSG00000174136	RGMB	0.676626	6.68937e-87	5.72571e-84	2299.77	2360.82	2380.87	3717.17	3755.91	3784.05
ENSG00000174365	SNHG11	-0.722322	0.0032908	0.0190623	59.975	64.226	84.857	51.613	47.0643	28.8007
ENSG00000174371	EXO1	1.80396	1.3964e-07	2.24519e-06	10.9045	18.6463	12.6798	49.5484	59.9839	38.0913
ENSG00000175040	CHST2	-1.01942	7.11281e-09	1.42168e-07	166.839	143.99	138.502	52.6452	85.8231	81.7569
ENSG00000175063	UBE2C	2.2662	5.93607e-28	5.5369e-26	30.5327	35.2207	30.2364	161.032	160.572	140.287
ENSG00000175274	TP53I11	-0.904261	0.000256306	0.00211904	61.0654	61.1183	64.3743	33.0323	29.5305	37.1622
ENSG00000175305	CCNE2	0.864026	0.00573022	0.029993	21.8091	24.8617	19.5074	32	47.0643	40.8785
ENSG00000175322	ZNF519	1.68233	0.00310466	0.018092	4.36182	4.14361	6.82758	11.3549	20.3022	17.6521
ENSG00000175352	NRIP3	1.03498	1.9122e-21	1.15454e-19	200.644	180.247	173.616	338.581	406.968	387.416
ENSG00000175600	SUGCT	-0.676622	3.29313e-37	4.84024e-35	1298.73	1294.88	1274.81	819.614	797.324	803.633
ENSG00000175899	A2M	-2.00343	5.11827e-07	7.46251e-06	43.6182	65.2619	25.3596	7.22581	10.1511	15.794
ENSG00000175928	LRRN1	-1.13872	4.20581e-64	1.69996e-61	977.047	949.923	985.122	426.323	422.656	472.889
ENSG00000176105	YES1	0.59191	2.47029e-15	9.14634e-14	447.086	480.659	516.945	782.452	686.585	713.515
ENSG00000176170	SPHK1	0.870641	1.67936e-16	6.88349e-15	199.553	179.211	193.123	367.484	337.755	340.964
ENSG00000176209	SMIM19	0.616629	0.00292821	0.0172784	49.0704	61.1183	57.5467	96.0001	90.4372	71.5373
ENSG00000176222	ZNF404	-0.688347	0.00218932	0.0135215	91.5981	80.8004	62.4236	58.8388	45.2186	41.8075
ENSG00000176293	ZNF135	-0.843831	0.00658681	0.0337362	43.6182	56.9747	45.8423	29.9355	38.7588	13.0068
ENSG00000176531	PHLDB3	-0.731496	2.76016e-05	0.000288321	124.312	142.955	127.773	83.613	93.2057	61.3177
ENSG00000176619	LMNB2	0.598367	7.05669e-34	9.00719e-32	1019.57	991.359	1072.9	1570.07	1551.28	1550.59
ENSG00000176658	MYO1D	-0.631895	5.13667e-05	0.000509153	160.297	155.385	133.625	94.9678	87.6688	106.841
ENSG00000176887	SOX11	0.947793	1.64624e-07	2.61227e-06	61.0654	73.5491	70.2265	154.839	110.739	130.997
ENSG00000176890	TYMS	0.613929	6.30572e-06	7.43553e-05	138.488	124.308	123.872	203.355	176.26	211.825
ENSG00000176971	FIBIN	-1.17799	5.57658e-06	6.64576e-05	66.5177	56.9747	76.0787	30.9678	22.1479	35.3041
ENSG00000176974	SHMT1	1.01389	0.00400255	0.0224696	16.3568	12.4308	19.5074	32	35.0675	30.6588
ENSG00000177025	C19orf18	-1.59502	0.00175845	0.011248	23.99	20.7181	13.6552	8.25807	5.53697	5.57434
ENSG00000177076	ACER2	-0.892777	0.0018856	0.0119179	42.5277	48.6874	56.5714	29.9355	18.4566	31.5879
ENSG00000177595	PIDD	-0.679624	1.63023e-11	4.38474e-10	414.372	405.038	388.197	286.968	251.932	216.47
ENSG00000177602	GSG2	1.54677	0.0103105	0.0483961	4.36182	7.25132	4.87684	6.19356	14.7653	26.9426
ENSG00000178033	FAM26E	0.58557	0.00948899	0.0452406	40.3468	44.5438	49.7438	70.1936	65.5209	66.892
ENSG00000178038	ALS2CL	-1.19168	5.34299e-10	1.23016e-08	113.407	124.308	139.478	44.3871	68.2893	52.0271
ENSG00000178177	LCORL	0.793051	0.000912712	0.00639549	37.0754	46.6156	38.0394	55.742	83.9774	70.6083
ENSG00000178202	KDELC2	0.767639	3.12419e-26	2.52556e-24	514.694	468.228	438.916	798.969	769.639	848.228
ENSG00000178295	GEN1	0.618913	0.000119219	0.00108219	94.8695	77.6927	105.34	152.774	139.347	135.642
ENSG00000178662	CSRNP3	2.30811	0.00544716	0.0287957	4.36182	1.0359	0.975368	13.4194	6.4598	11.1487
ENSG00000178726	THBD	-0.996232	1.66059e-25	1.26509e-23	524.508	470.3	442.817	253.936	227.939	238.767
ENSG00000178773	CPNE7	0.593951	2.57416e-07	3.93865e-06	205.005	184.391	172.64	272.516	310.071	263.852
ENSG00000178878	APOLD1	0.833028	0.00571348	0.0299269	27.2613	16.5744	28.2857	44.3871	44.2958	39.9494
ENSG00000178966	RMI1	0.643559	0.00153318	0.00996397	46.8895	59.0465	61.4482	93.9356	81.209	87.3313
ENSG00000178999	AURKB	1.95349	4.84038e-14	1.59711e-12	17.4473	21.754	27.3103	89.8065	87.6688	81.7569
ENSG00000179163	FUCA1	-0.910867	6.06353e-09	1.22203e-07	147.211	160.565	177.517	77.4194	92.2829	88.2603
ENSG00000179242	CDH4	0.696162	1.59571e-18	8.06219e-17	387.111	463.049	424.285	744.259	646.903	677.282
ENSG00000179361	ARID3B	0.933554	0.00261585	0.0157202	23.99	20.7181	20.4827	36.1291	49.8328	38.0913
ENSG00000179406	LINC00174	-0.686348	0.00210538	0.0130808	65.4272	88.0517	70.2265	47.4839	50.7556	40.8785
ENSG00000179750	APOBEC3B	3.11517	2.18838e-05	0.000232771	1.09045	4.14361	0.975368	17.5484	16.6109	19.5102
ENSG00000179826	MRGPRX3	-2.86927	0.000789359	0.00564421	8.72363	17.6103	8.77831	2.06452	1.84566	0.929056
ENSG00000180353	HCLS1	-0.772315	0.00132332	0.00878854	73.0604	69.4055	55.596	32	39.6816	43.6656
ENSG00000180537	RNF182	0.942578	7.12093e-08	1.20485e-06	83.9649	79.7645	67.3004	119.742	148.575	173.733
ENSG00000180573	HIST1H2AC	-0.706975	3.30677e-19	1.71234e-17	701.162	724.096	726.649	455.226	379.283	484.967
ENSG00000180574	EIF2S3L	0.675022	0.00973119	0.0461233	43.6182	30.0412	28.2857	53.6775	52.6013	55.7434
ENSG00000180596	HIST1H2BC	-1.0196	7.13715e-06	8.30158e-05	89.4172	102.554	74.128	57.8065	39.6816	34.3751
ENSG00000180626	ZNF594	-0.621727	0.000828964	0.0058869	103.593	105.662	101.438	58.8388	79.3633	63.1758
ENSG00000180730	SHISA2	-0.905438	1.84948e-13	5.85038e-12	237.719	265.191	254.571	134.194	136.579	133.784
ENSG00000180801	ARSJ	0.615044	1.89408e-08	3.5199e-07	266.071	250.688	192.148	363.355	339.601	379.984
ENSG00000181192	DHTKD1	0.622295	2.56286e-06	3.25695e-05	145.03	165.744	151.182	232.258	202.1	276.859
ENSG00000181541	MAB21L2	0.948118	0.00027935	0.00228361	33.8041	34.1848	32.1871	85.6775	54.4469	53.8852
ENSG00000181754	AMIGO1	-0.62634	0.00081971	0.00583036	92.6886	98.4108	109.241	69.1614	66.4437	59.4596
ENSG00000181938	GINS3	2.3735	6.61475e-06	7.74969e-05	4.36182	4.14361	5.85221	23.742	20.3022	30.6588
ENSG00000182010	RTKN2	3.7924	3.09134e-08	5.55335e-07	2.18091	2.07181	1.95074	35.0968	25.8392	25.0845
ENSG00000182319	SGK223	-0.780988	9.99412e-37	1.41189e-34	1222.4	1203.72	1084.61	680.259	647.826	713.515
ENSG00000182389	CACNB4	-0.901683	0.00121632	0.00817114	49.0704	51.7951	52.6699	22.7097	35.9903	23.2264
ENSG00000182481	KPNA2	0.771855	6.92416e-40	1.15809e-37	703.343	669.193	636.915	1137.55	1145.23	1144.6
ENSG00000182636	NDN	-1.69758	2.00739e-07	3.12736e-06	57.7941	37.2925	57.5467	17.5484	11.9968	17.6521
ENSG00000182963	GJC1	0.663757	4.6535e-11	1.19004e-09	303.146	304.555	244.817	460.388	398.662	489.613
ENSG00000182985	CADM1	-2.27466	7.23799e-28	6.70828e-26	141.759	161.601	161.911	43.3549	25.8392	27.8717
ENSG00000183098	GPC6	0.864609	0.00128607	0.00858029	32.7136	43.5079	25.3596	67.0968	45.2186	72.4664
ENSG00000183287	CCBE1	1.0559	5.90064e-52	1.65116e-49	529.961	512.772	432.088	1011.61	993.887	1054.48
ENSG00000183628	DGCR6	-0.961219	0.00205015	0.0128105	46.8895	58.0106	30.2364	26.8387	22.1479	20.4392
ENSG00000183688	FAM101B	0.648479	5.24905e-08	9.10473e-07	161.387	159.529	169.714	280.774	249.164	240.626
ENSG00000183691	NOG	-1.04232	2.82853e-16	1.13383e-14	275.885	294.196	286.758	140.387	164.264	111.487
ENSG00000183763	TRAIP	1.53529	0.000109451	0.00100544	11.995	12.4308	7.80295	29.9355	29.5305	33.446
ENSG00000183850	ZNF730	3.39171	0.000814157	0.00579873	2.18091	1.0359	0	12.3871	11.9968	8.3615
ENSG00000183856	IQGAP3	2.64355	2.00038e-50	5.19777e-48	42.5277	40.4002	35.1133	233.291	257.469	244.342
ENSG00000183876	ARSI	-0.602399	2.61697e-06	3.31415e-05	199.553	227.899	226.285	152.774	130.119	148.649
ENSG00000184110	EIF3C	-1.4714	2.04166e-06	2.62904e-05	310.779	537.634	459.398	206.452	131.042	134.713
ENSG00000184156	KCNQ3	-0.58699	8.00254e-05	0.000762074	146.121	177.139	189.221	105.29	128.273	107.77
ENSG00000184220	CMSS1	0.680655	4.67704e-05	0.000466134	70.8795	79.7645	92.66	128	131.042	131.926
ENSG00000184371	CSF1	-0.865343	2.11805e-27	1.92623e-25	629.192	579.07	607.654	338.581	332.218	326.099
ENSG00000184381	PLA2G6	-0.875184	1.4771e-07	2.3671e-06	141.759	130.524	139.478	76.3872	67.3665	80.8279
ENSG00000184445	KNTC1	1.14628	7.47242e-14	2.41089e-12	70.8795	102.554	86.8078	204.387	182.72	190.456
ENSG00000184500	PROS1	1.28346	0.00111215	0.00758692	9.81408	13.4667	11.7044	27.871	26.762	30.6588
ENSG00000184678	HIST2H2BE	-0.978032	1.95385e-12	5.62979e-11	189.739	209.252	206.778	101.161	102.434	104.054
ENSG00000184992	BRI3BP	0.649851	0.000180508	0.00155879	82.8745	79.7645	70.2265	111.484	116.276	136.571
ENSG00000185022	MAFF	0.737804	1.6631e-10	4.04003e-09	184.287	176.103	217.507	291.097	360.826	312.163
ENSG00000185070	FLRT2	-0.69064	6.27924e-37	9.04646e-35	1343.44	1405.72	1372.34	857.807	799.17	897.468
ENSG00000185361	TNFAIP8L1	0.717663	0.00341259	0.0196582	56.7036	25.8976	57.5467	69.1614	72.9035	88.2603
ENSG00000185480	PARPBP	1.34775	0.00038136	0.00298663	18.5377	18.6463	7.80295	45.4194	45.2186	23.2264
ENSG00000185499	MUC1	-0.696354	0.0054377	0.0287724	58.8845	49.7233	62.4236	38.1936	34.1447	33.446
ENSG00000185745	IFIT1	-0.845685	0.00682202	0.0346603	51.2513	40.4002	41.9408	33.0323	28.6077	13.0068
ENSG00000185883	ATP6V0C	-0.64389	0.00279885	0.016643	80.6936	87.0158	76.0787	44.3871	45.2186	65.963
ENSG00000185950	IRS2	-0.624653	9.37438e-10	2.09213e-08	364.212	338.74	369.665	206.452	251.01	236.909
ENSG00000185972	CCIN	2.52892	0.00383464	0.0217028	1.09045	1.0359	2.9261	8.25807	9.22829	12.0777
ENSG00000186088	GSAP	1.24277	0.00706841	0.0356575	14.1759	5.17951	9.75368	29.9355	14.7653	24.1555
ENSG00000186185	KIF18B	3.61647	1.44911e-26	1.21184e-24	7.63318	9.32313	8.77831	103.226	106.125	106.841
ENSG00000186193	SAPCD2	2.50828	0.00424338	0.023594	3.27136	1.0359	0.975368	7.22581	12.9196	9.29056
ENSG00000186300	ZNF555	-0.743387	0.00222939	0.0137166	55.6131	74.585	59.4975	42.3226	36.9132	34.3751
ENSG00000186301	MST1P2	-0.921238	0.00318375	0.0185085	42.5277	40.4002	35.1133	18.5807	20.3022	23.2264
ENSG00000186352	ANKRD37	-0.63431	0.00164082	0.0105785	94.8695	94.2672	88.7585	51.613	51.6784	75.2535
ENSG00000186446	ZNF501	1.44696	0.00437281	0.0241018	7.63318	4.14361	9.75368	25.8065	12.9196	20.4392
ENSG00000186470	BTN3A2	1.00895	8.51419e-06	9.7628e-05	41.4372	50.7592	32.1871	74.3227	91.3601	83.615
ENSG00000186638	KIF24	2.85651	1.66276e-06	2.18365e-05	0	4.14361	5.85221	29.9355	20.3022	24.1555
ENSG00000186871	ERCC6L	1.99775	2.37212e-07	3.6487e-06	7.63318	10.359	11.7044	44.3871	32.299	42.7366
ENSG00000187123	LYPD6	1.74245	9.62032e-05	0.000896193	6.54272	9.32313	7.80295	22.7097	28.6077	27.8717
ENSG00000187193	MT1X	-0.607008	7.78513e-05	0.000743804	148.302	139.847	155.084	89.8065	106.125	94.7637
ENSG00000187243	MAGED4B	2.72433	0.00340135	0.019609	30.5327	31.0771	24.3842	333.42	24.9164	209.967
ENSG00000187741	FANCA	2.09587	3.92204e-21	2.34854e-19	29.4423	26.9335	29.261	118.71	120.891	126.352
ENSG00000187837	HIST1H1C	-0.741421	6.19861e-07	8.89507e-06	179.925	171.96	150.207	94.9678	101.511	103.125
ENSG00000187867	PALM3	1.62281	3.5609e-06	4.4217e-05	11.995	16.5744	11.7044	45.4194	36.9132	41.8075
ENSG00000187951	ARHGAP11B	2.3137	4.93772e-16	1.93662e-14	19.6282	15.5385	14.6305	84.6453	87.6688	74.3245
ENSG00000187990	HIST1H2BG	-1.43478	0.00273032	0.0162957	21.8091	14.5026	28.2857	7.22581	5.53697	11.1487
ENSG00000188313	PLSCR1	0.884627	4.84717e-05	0.000482429	38.1659	47.6515	52.6699	92.9033	72.9035	91.0475
ENSG00000188486	H2AFX	0.633618	1.4975e-08	2.84095e-07	181.015	216.504	223.359	344.775	334.064	287.078
ENSG00000188517	COL25A1	0.835103	0.00115101	0.00781536	29.4423	39.3643	33.1625	74.3227	51.6784	56.6724
ENSG00000188993	LRRC66	-0.764103	0.00450907	0.0247031	47.98	52.831	51.6945	23.742	32.299	33.446
ENSG00000189057	FAM111B	2.36811	3.92733e-06	4.83883e-05	8.72363	5.17951	1.95074	24.7742	23.9936	31.5879
ENSG00000189058	APOD	-2.44679	0.00011189	0.00102408	20.7186	14.5026	17.5566	6.19356	1.84566	1.85811
ENSG00000189275	AL450307.1	-1.66308	0	0	5433.73	5360.8	5281.62	1670.2	1793.06	1610.98
ENSG00000196220	SRGAP3	-1.4394	0.00932893	0.0446972	14.1759	11.3949	23.4088	4.12904	9.22829	4.64528
ENSG00000196296	ATP2A1	-0.849975	0.00917696	0.0440851	27.2613	42.472	39.0147	21.6774	18.4566	20.4392
ENSG00000196323	ZBTB44	-0.663353	2.15723e-14	7.42077e-13	509.242	456.833	480.857	311.742	295.305	306.588
ENSG00000196337	CGB7	-1.14835	0.00427908	0.0237284	28.3518	21.754	28.2857	9.29033	14.7653	11.1487
ENSG00000196352	CD55	1.07978	1.41404e-08	2.68963e-07	53.4322	49.7233	68.2758	136.258	117.199	110.558
ENSG00000196406	SPANXD	1.42324	0.00106638	0.00731584	8.72363	12.4308	6.82758	25.8065	26.762	22.2973
ENSG00000196562	SULF2	-1.38771	9.42494e-31	1.02345e-28	332.588	324.238	319.921	130.065	136.579	106.841
ENSG00000196569	LAMA2	0.732996	0.00314582	0.0183172	32.7136	37.2925	36.0886	59.871	53.5241	63.1758
ENSG00000196584	XRCC2	1.80329	1.0657e-08	2.0676e-07	15.2664	14.5026	18.532	46.4517	67.3665	54.8143
ENSG00000196730	DAPK1	-0.990419	0.00567589	0.0297836	22.8995	36.2566	43.8916	23.742	14.7653	13.9358
ENSG00000196981	WDR5B	0.916016	0.00306843	0.0179096	25.0804	19.6822	19.5074	42.3226	40.6045	38.0913
ENSG00000197142	ACSL5	-1.01848	0.00935133	0.0447603	25.0804	26.9335	31.2118	12.3871	20.3022	8.3615
ENSG00000197299	BLM	2.47006	9.02435e-08	1.50072e-06	5.45227	5.17951	8.77831	22.7097	47.0643	38.0913
ENSG00000197329	PELI1	-0.698483	3.17128e-07	4.77694e-06	188.649	204.073	187.271	112.516	114.431	130.068
ENSG00000197410	DCHS2	-1.8843	0.00120674	0.00813675	18.5377	16.5744	14.6305	5.1613	1.84566	6.50339
ENSG00000197415	VEPH1	0.608678	1.44679e-12	4.22736e-11	377.297	357.386	316.995	499.613	534.318	565.795
ENSG00000197614	MFAP5	-0.644908	2.32604e-05	0.000246155	162.478	142.955	150.207	90.8388	95.9742	104.054
ENSG00000197653	DNAH10	1.34579	0.00136219	0.00900558	8.72363	8.28722	13.6552	22.7097	29.5305	26.0136
ENSG00000197681	TBC1D3	-1.54277	0.00124095	0.00831738	20.7186	20.7181	22.4335	4.12904	9.22829	8.3615
ENSG00000197837	HIST4H4	-1.32646	0.000682328	0.00495684	28.3518	32.113	26.3349	13.4194	11.0739	10.2196
ENSG00000197852	FAM212B	-0.823714	7.21231e-24	4.9503e-22	624.83	598.752	681.782	365.42	329.45	382.771
ENSG00000197892	KIF13B	1.02047	0.000616629	0.00455692	17.4473	34.1848	25.3596	57.8065	60.9067	38.0913
ENSG00000197903	HIST1H2BK	-0.608524	8.81974e-18	4.19399e-16	870.182	809.04	755.91	496.517	538.932	558.363
ENSG00000198001	IRAK4	0.589381	7.82724e-07	1.09514e-05	169.02	181.283	148.256	253.936	244.55	250.845
ENSG00000198056	PRIM1	1.818	0.000600163	0.00445106	6.54272	6.21542	3.90147	17.5484	18.4566	22.2973
ENSG00000198108	CHSY3	0.768662	0.000791036	0.0056487	31.6232	54.9028	56.5714	87.742	68.2893	89.1894
ENSG00000198168	SVIP	1.53194	1.6461e-07	2.61227e-06	32.7136	20.7181	15.6059	58.8388	55.3697	83.615
ENSG00000198185	ZNF334	-1.819	1.74204e-06	2.27749e-05	34.8945	43.5079	37.064	14.4516	5.53697	13.0068
ENSG00000198203	SULT1C2	-1.01503	1.05353e-05	0.000118929	90.5077	70.4414	89.7339	28.9033	49.8328	44.5947
ENSG00000198520	C1orf228	-0.737837	0.00649871	0.0334026	42.5277	58.0106	56.5714	40.2581	27.6849	26.9426
ENSG00000198554	WDHD1	0.903167	2.53234e-06	3.22663e-05	73.0604	45.5797	74.128	122.839	131.042	106.841
ENSG00000198720	ANKRD13B	-0.772719	0.00293302	0.0172997	59.975	52.831	51.6945	38.1936	28.6077	29.7298
ENSG00000198732	SMOC1	-1.40923	5.42185e-07	7.85008e-06	71.97	55.9388	53.6452	25.8065	17.5338	25.0845
ENSG00000198768	APCDD1L	0.610041	1.34304e-06	1.7929e-05	157.025	157.457	133.625	214.71	243.627	223.902
ENSG00000198794	SCAMP5	-0.59264	0.000152666	0.00134633	135.216	162.637	150.207	100.129	85.8231	111.487
ENSG00000198826	ARHGAP11A	2.23032	1.40649e-35	1.8776e-33	40.3468	41.4361	50.7191	228.129	187.334	209.038
ENSG00000198842	DUSP27	-4.08156	0.000651706	0.00476053	16.3568	8.28722	7.80295	0	1.84566	0
ENSG00000198879	SFMBT2	-1.54255	6.33949e-05	0.000616617	32.7136	33.1489	37.064	9.29033	18.4566	7.43245
ENSG00000198901	PRC1	2.65759	1.71124e-68	8.89297e-66	51.2513	55.9388	52.6699	341.678	351.598	315.879
ENSG00000198910	L1CAM	-0.589523	1.76736e-06	2.30645e-05	217	228.935	226.285	149.678	141.193	156.081
ENSG00000203760	CENPW	1.78574	2.57848e-06	3.27109e-05	5.45227	9.32313	21.4581	46.4517	36.9132	43.6656
ENSG00000203813	HIST1H3H	-0.883668	0.00456459	0.0249228	33.8041	39.3643	44.8669	18.5807	23.0707	22.2973
ENSG00000204767	FAM196B	0.725276	4.64143e-08	8.12523e-07	150.483	165.744	120.946	214.71	241.781	263.852
ENSG00000204775	KM-PA-2	1.81927	0.00857911	0.0417647	10.9045	9.32313	8.77831	11.3549	58.1382	32.517
ENSG00000204789	ZNF204P	-2.48671	7.89756e-05	0.000753063	14.1759	22.7899	16.5813	2.06452	2.76849	4.64528
ENSG00000204899	MZT1	0.616287	7.87726e-06	9.09698e-05	126.493	109.806	126.798	194.065	176.26	186.74
ENSG00000204967	PCDHA4	1.08589	0.00936902	0.0448177	8.72363	11.3949	13.6552	25.8065	19.3794	26.9426
ENSG00000205086	C2orf91	-1.9631	0.00974996	0.0461822	9.81408	8.28722	11.7044	2.06452	2.76849	2.78717
ENSG00000205208	C4orf46	0.836226	6.79409e-06	7.93426e-05	51.2513	68.3696	83.8817	132.129	115.354	117.99
ENSG00000205413	SAMD9	0.691347	1.53298e-12	4.47021e-11	228.995	286.945	298.463	448	417.119	453.379
ENSG00000205592	MUC19	-1.36287	9.47414e-09	1.85045e-07	90.5077	72.5132	88.7585	35.0968	37.836	25.0845
ENSG00000205809	KLRC2	-1.91889	0.000734836	0.00528552	13.0854	23.8258	17.5566	6.19356	6.4598	1.85811
ENSG00000205978	NYNRIN	-0.792332	3.54015e-11	9.21516e-10	279.156	246.545	307.241	160	154.112	167.23
ENSG00000206560	ANKRD28	0.677033	7.88266e-26	6.13372e-24	583.393	574.926	611.556	949.678	892.376	989.445
ENSG00000206625	RNU6-1	4.82509	1.28909e-05	0.000143517	1.09045	0	0.975368	19.6129	20.3022	18.5811
ENSG00000213160	KLHL23	2.45413	3.12123e-07	4.71132e-06	9.81408	2.07181	5.85221	25.8065	36.9132	33.446
ENSG00000213186	TRIM59	0.949235	2.0687e-07	3.21599e-06	58.8845	58.0106	67.3004	110.452	118.122	127.281
ENSG00000213390	ARHGAP19	0.708971	0.00961883	0.0456687	39.2563	29.0053	36.0886	54.7097	75.672	39.9494
ENSG00000213420	GPC2	2.0607	0.000107183	0.000989608	5.45227	3.10771	6.82758	24.7742	22.1479	17.6521
ENSG00000213694	S1PR3	-0.760447	4.52235e-09	9.28134e-08	226.814	216.504	221.409	133.161	116.276	143.075
ENSG00000213853	EMP2	1.16025	1.42519e-09	3.14212e-08	58.8845	51.7951	51.6945	118.71	106.125	137.5
ENSG00000213988	ZNF90	1.38443	0.00626387	0.032367	8.72363	3.10771	9.75368	17.5484	22.1479	16.723
ENSG00000214357	NEURL1B	2.79506	2.2956e-05	0.000243464	2.18091	5.17951	0.975368	17.5484	20.3022	19.5102
ENSG00000214826	DDX12P	1.54955	2.54237e-08	4.62426e-07	20.7186	19.6822	25.3596	69.1614	68.2893	55.7434
ENSG00000221866	PLXNA4	-0.588116	0.00407545	0.0228089	93.779	70.4414	92.66	60.9033	52.6013	57.6015
ENSG00000221869	CEBPD	-1.16723	0.000165666	0.00144521	70.8795	43.5079	37.064	22.7097	19.3794	25.0845
ENSG00000221890	NPTXR	-0.730715	7.04396e-11	1.75809e-09	309.689	345.992	342.354	229.162	169.801	204.392
ENSG00000224294	RP3-326I13.1	-2.22671	0.0005412	0.00405928	17.4473	12.4308	19.5074	4.12904	6.4598	0
ENSG00000225015	SNX18P15	-1.3477	0.000956679	0.00665104	29.4423	32.113	21.4581	9.29033	9.22829	13.9358
ENSG00000225206	MIR137HG	0.964664	0.00016054	0.00140808	31.6232	32.113	32.1871	51.613	72.9035	62.2468
ENSG00000225213	RP11-197M22.2	-1.30102	0.00398796	0.022431	20.7186	21.754	21.4581	10.3226	8.30546	7.43245
ENSG00000225269	LINC00705	0.944084	0.00375974	0.021312	28.3518	16.5744	19.5074	37.1613	32.299	53.8852
ENSG00000225649	AC064875.2	-1.59342	1.0479e-07	1.72489e-06	61.0654	47.6515	59.4975	21.6774	13.8424	20.4392
ENSG00000227992	AC108463.2	1.14623	0.00467372	0.0254233	6.54272	15.5385	14.6305	32	22.1479	27.8717
ENSG00000228486	LINC01125	-0.602932	0.000416133	0.00321399	125.402	120.165	156.059	93.9356	98.7427	72.4664
ENSG00000228716	DHFR	0.712455	5.42361e-09	1.09762e-07	160.297	133.631	159.96	243.613	253.778	246.2
ENSG00000230850	RP11-782C8.1	-0.964597	0.00158093	0.0102332	52.3418	36.2566	43.8916	16.5161	25.8392	25.0845
ENSG00000230880	RP11-417J8.3	-1.93693	0.000241282	0.00201428	16.3568	17.6103	28.2857	6.19356	6.4598	3.71622
ENSG00000230928	RP11-34A14.3	-0.70313	0.000210265	0.00178922	138.488	111.878	116.069	67.0968	98.7427	58.5305
ENSG00000231119	RP4-569M23.2	-0.998602	0.000710593	0.00512635	39.2563	48.6874	47.793	21.6774	23.9936	22.2973
ENSG00000231298	LINC00704	1.20833	5.72924e-20	3.11068e-18	114.498	100.483	123.872	282.839	260.238	241.555
ENSG00000232274	RP11-782C8.2	-1.70737	2.78654e-10	6.6145e-09	73.0604	67.3337	79.0048	24.7742	14.7653	27.8717
ENSG00000233218	SNX18P16	-1.66128	1.61408e-06	2.12932e-05	46.8895	44.5438	36.0886	12.3871	11.0739	16.723
ENSG00000235423	RP11-282O18.3	0.822025	0.00847824	0.0413567	21.8091	19.6822	24.3842	33.0323	44.2958	39.0204
ENSG00000235770	LINC00607	-0.906292	0.00840193	0.041064	34.8945	35.2207	27.3103	19.6129	15.6881	16.723
ENSG00000236333	TRHDE-AS1	0.716483	1.74488e-06	2.27915e-05	109.045	116.021	144.354	172.387	241.781	193.244
ENSG00000237291	RP11-782C8.4	-1.79691	0.0035236	0.020162	14.1759	11.3949	17.5566	3.09678	2.76849	6.50339
ENSG00000237870	AC073130.1	1.0763	0.00671637	0.0342432	17.4473	9.32313	11.7044	29.9355	22.1479	28.8007
ENSG00000237975	FLG-AS1	-1.40926	4.16665e-14	1.39377e-12	126.493	139.847	125.822	48.5162	48.9099	50.169
ENSG00000242147	RP13-463N16.6	0.85007	0.00019257	0.00165023	37.0754	42.472	46.8177	77.4194	64.598	86.4022
ENSG00000243137	PSG4	-2.30521	6.59193e-07	9.39463e-06	30.5327	29.0053	30.2364	4.12904	8.30546	5.57434
ENSG00000243927	MRPS6	-0.642961	1.0649e-13	3.41307e-12	523.418	501.377	476.955	307.613	346.984	305.659
ENSG00000245711	NADK2-AS1	-1.24853	0.00480198	0.0259367	19.6282	29.0053	19.5074	7.22581	9.22829	12.0777
ENSG00000246763	RGMB-AS1	0.797036	5.92726e-14	1.92948e-12	236.628	185.427	205.803	352	384.82	352.112
ENSG00000249279	CTC-436P18.3	0.783536	8.89342e-05	0.00083597	58.8845	47.6515	54.6206	93.9356	92.2829	91.0475
ENSG00000249306	RP11-267A15.1	-2.10205	1.27144e-05	0.000141986	23.99	27.9694	26.3349	7.22581	8.30546	2.78717
ENSG00000250067	YJEFN3	-0.762323	0.000883474	0.00621937	83.9649	66.2978	63.3989	43.3549	41.5273	40.8785
ENSG00000250091	DNAH10OS	1.1535	0.000347725	0.00275435	28.3518	16.5744	18.532	53.6775	31.3762	55.7434
ENSG00000250337	LINC01021	-0.731794	1.79302e-19	9.41888e-18	600.84	613.254	602.778	403.613	361.749	330.744
ENSG00000250657	RP11-1E6.1	1.49711	3.96947e-07	5.88784e-06	16.3568	21.754	22.4335	55.742	67.3665	48.3109
ENSG00000250748	RP11-230G5.2	0.74916	0.00159914	0.0103326	45.7991	38.3284	33.1625	64.0001	67.3665	65.0339
ENSG00000251191	LINC00589	-0.756932	0.00484968	0.0261653	50.1609	46.6156	56.5714	24.7742	31.3762	34.3751
ENSG00000251432	RP11-420A23.1	-0.811309	0.000443503	0.00339832	98.1408	84.944	65.3497	34.0646	59.0611	47.3819
ENSG00000253305	PCDHGB6	0.842921	7.44285e-08	1.25639e-06	98.1408	104.626	74.128	173.42	164.264	157.94
ENSG00000254429	CTD-2562J17.7	-0.919167	0.000252113	0.00208964	59.975	55.9388	65.3497	33.0323	32.299	30.6588
ENSG00000254726	MEX3A	0.59691	2.76095e-06	3.48133e-05	155.935	137.775	136.552	229.162	211.328	209.967
ENSG00000255103	KIAA0754	0.826999	9.13191e-07	1.26913e-05	91.5981	92.1954	80.9556	130.065	146.73	191.386
ENSG00000255325	RP11-96B2.1	1.70065	0.00273716	0.0163298	1.09045	10.359	4.87684	14.4516	21.2251	17.6521
ENSG00000255495	FAM85A	1.14352	0.00963443	0.0457243	8.72363	6.21542	15.6059	21.6774	24.9164	21.3683
ENSG00000256087	ZNF432	-0.638964	1.65111e-18	8.31326e-17	727.333	760.353	713.969	478.968	503.865	431.082
ENSG00000256229	ZNF486	0.97569	0.00150194	0.00980475	28.3518	19.6822	18.532	41.2904	38.7588	50.169
ENSG00000256268	RP11-221N13.3	0.727601	0.00644766	0.0331871	32.7136	31.0771	29.261	43.3549	55.3697	54.8143
ENSG00000256663	RP11-424C20.2	1.08376	1.74629e-05	0.000189771	37.0754	33.1489	25.3596	73.2904	58.1382	70.6083
ENSG00000257524	RP11-203J24.9	-0.953774	0.00726253	0.0364027	22.8995	38.3284	37.064	18.5807	12.9196	19.5102
ENSG00000258590	NBEAP1	-2.51715	0.00224112	0.0137772	11.995	8.28722	12.6798	2.06452	0	3.71622
ENSG00000259518	RP11-597K23.2	0.620214	0.000287044	0.00233862	70.8795	75.6209	93.6353	124.903	126.428	118.919
ENSG00000259668	RP11-707P17.2	-1.14176	0.00194943	0.0122321	32.7136	30.0412	28.2857	13.4194	15.6881	12.0777
ENSG00000259781	RP11-673C5.1	1.04898	0.000245219	0.00204247	81.784	83.9081	47.793	175.484	143.961	121.706
ENSG00000260001	TGFBR3L	-1.27849	0.000903788	0.0063409	40.3468	27.9694	33.1625	5.1613	19.3794	16.723
ENSG00000260528	FAM157C	-0.600931	0.010297	0.0483638	75.2413	56.9747	92.66	48.5162	60.9067	39.0204
ENSG00000260630	SNAI3-AS1	-0.602889	0.00480174	0.0259367	83.9649	66.2978	82.9063	53.6775	54.4469	45.5237
ENSG00000260807	RP11-161M6.2	1.86763	0.0088895	0.043031	2.18091	2.07181	4.87684	13.4194	11.0739	9.29056
ENSG00000260912	RP11-363E7.4	-1.00121	0.000113727	0.00103817	65.4272	49.7233	74.128	25.8065	32.299	36.2332
ENSG00000260920	RP1-228H13.5	0.9613	0.0061593	0.0319174	10.9045	27.9694	20.4827	25.8065	48.9099	40.8785
ENSG00000261324	RP11-174G6.5	-0.924605	0.000725595	0.00522421	40.3468	59.0465	69.2511	29.9355	32.299	26.9426
ENSG00000261425	RP11-709B3.2	-1.27084	0.00017357	0.00150513	41.4372	30.0412	53.6452	21.6774	17.5338	13.0068
ENSG00000261659	LA16c-313D11.12	-1.35708	0.00941892	0.044995	16.3568	25.8976	11.7044	5.1613	5.53697	10.2196
ENSG00000265415	CTD-2510F5.4	2.28625	5.10759e-08	8.8794e-07	8.72363	11.3949	3.90147	40.2581	32.299	43.6656
ENSG00000265579	RP11-713C5.1	1.83459	6.71831e-07	9.53739e-06	9.81408	11.3949	13.6552	45.4194	47.9871	31.5879
ENSG00000266753	RP11-690G19.3	-0.647813	0.0106184	0.0495002	59.975	69.4055	47.793	33.0323	46.1415	33.446
ENSG00000267280	RP11-332H18.4	-1.1348	0.00177647	0.0113275	26.1709	36.2566	32.1871	14.4516	15.6881	13.0068
ENSG00000269825	CTD-3099C6.9	0.922024	0.000252601	0.00209118	40.3468	42.472	27.3103	52.6452	80.2861	74.3245
ENSG00000269837	RP11-15H20.5	1.53952	0.00555203	0.0292285	5.45227	4.14361	6.82758	15.4839	18.4566	13.9358
ENSG00000269918	AF131215.9	-1.0475	0.00359482	0.020513	37.0754	23.8258	39.9901	15.4839	21.2251	12.0777
ENSG00000271122	RP11-379H18.1	-0.614291	0.000215549	0.00182883	131.945	126.38	154.108	78.4517	106.125	84.5441
ENSG00000271614	LINC00936	-1.75179	0.00420034	0.0233725	11.995	15.5385	14.6305	6.19356	2.76849	3.71622
ENSG00000272097	RP11-421M1.8	-0.751947	0.00961959	0.0456687	64.3368	42.472	49.7438	27.871	44.2958	20.4392
ENSG00000272106	RP11-345P4.9	-0.752238	0.00366545	0.0208486	58.8845	46.6156	57.5467	30.9678	32.299	33.446
ENSG00000272374	RP3-329A5.8	-1.21239	0.000591411	0.00439287	34.8945	34.1848	33.1625	14.4516	11.9968	17.6521
ENSG00000272654	RP11-422P24.11	-0.651852	0.00277108	0.0165118	69.789	79.7645	85.8324	59.871	50.7556	39.9494
ENSG00000272761	RP11-572C15.6	0.630654	5.24972e-08	9.10473e-07	198.463	198.893	244.817	355.097	283.309	358.616
ENSG00000273142	RP11-458F8.4	-0.896156	0.000938472	0.00654636	47.98	63.1901	47.793	29.9355	28.6077	26.9426

## Sheet: H2AZ1 overexpression
DEGs identified by RNA-seq analysis in young hMSCs transduced with lentiviruses expressing H2AZ1 compared to GAL4.
GeneID	Symbol	Log2 (fold change)	P value	Adjust P value	GAL4_1	GAL4_2	GAL4_3	H2AZ1_1	H2AZ1_2	H2AZ1_3
ENSG00000000971	CFH	-1.25599	4.27e-12	2.74e-10	175.384	256.037	242.143	88.0369	104.135	89.9932
ENSG00000002079	MYH16	1.47124	0.00108407	0.0126742	19.5959	12.6079	5.13016	34.6212	36.0863	33.2584
ENSG00000008118	CAMK1G	0.735536	0.000990267	0.0117378	58.7878	55.2807	65.666	95.9503	110.321	92.9278
ENSG00000008735	MAPK8IP2	1.4711	0.00316004	0.0305693	12.7374	9.69836	7.18222	29.6754	36.0863	16.6292
ENSG00000011422	PLAUR	0.647858	3.01e-33	6.78e-31	1743.06	1707.88	1867.38	2714.31	2759.06	2857.28
ENSG00000012171	SEMA3B	-1.45365	4.19e-06	0.000103236	58.7878	93.1043	81.0565	37.5888	30.9311	16.6292
ENSG00000013293	SLC7A14	-1.86818	0.00201622	0.0212498	21.5555	20.3666	16.4165	2.96754	6.18622	6.84731
ENSG00000013297	CLDN11	-1.13581	0.000685503	0.00868598	55.8484	43.6426	56.4317	17.8052	24.7449	28.3674
ENSG00000013588	GPRC5A	-0.889261	7.21e-12	4.43e-10	318.434	349.141	335.512	196.847	181.463	163.357
ENSG00000021645	NRXN3	-1.69522	3.03e-07	9.44e-06	57.808	62.0695	73.8743	23.7403	13.4035	22.4983
ENSG00000026559	KCNG1	0.982772	4.9e-14	4.03e-12	260.626	185.239	270.872	440.184	471.184	503.766
ENSG00000026950	BTN3A1	-1.21554	1.39e-10	7.34e-09	179.303	159.053	178.529	87.0477	62.8933	72.3858
ENSG00000048740	CELF2	-0.670063	0.00010943	0.00181258	174.404	173.601	155.957	114.745	109.29	92.9278
ENSG00000058085	LAMC2	0.963288	7.62e-117	1.22e-113	7985.34	8786.72	8333.43	16456	16700.7	15794.8
ENSG00000058866	DGKG	1.16341	8.79e-05	0.00149808	29.3939	32.9744	24.6248	61.3291	74.2347	59.6694
ENSG00000059378	PARP12	-0.662467	0.0035463	0.0334734	89.1615	97.9535	91.3168	62.3182	61.8622	51.8439
ENSG00000060656	PTPRU	1.12686	4.6e-12	2.94e-10	113.656	92.1345	96.4469	230.479	213.425	216.179
ENSG00000060718	COL11A1	-0.773086	4.97e-36	1.28e-33	2263.33	2561.34	2315.75	1370.01	1452.73	1356.75
ENSG00000062282	DGAT2	0.85672	0.000172952	0.00269767	65.6464	61.0997	48.2235	100.896	121.662	94.8841
ENSG00000065618	COL17A1	1.15795	0.000736492	0.00914347	30.3737	21.3364	18.4686	65.2858	48.4588	43.0402
ENSG00000069122	GPR116	1.13545	0.000281792	0.00416267	27.4343	30.0649	22.5727	50.4481	69.0795	56.7348
ENSG00000071575	TRIB2	0.616114	2.02e-09	9.08e-08	301.777	327.805	307.809	480.741	464.998	491.05
ENSG00000076356	PLXNA2	1.01347	1.09e-37	3.19e-35	531.05	559.596	580.734	1114.8	1197.03	1062.31
ENSG00000077238	IL4R	0.605006	1.63e-11	9.35e-10	437.969	468.431	441.193	727.046	650.585	672.014
ENSG00000079102	RUNX1T1	-1.07499	0.00190167	0.0203092	51.9292	38.7935	46.1714	22.7511	22.6828	19.5637
ENSG00000081320	STK17B	-0.69311	6.99e-13	5.07e-11	573.181	562.505	535.588	348.191	343.335	342.365
ENSG00000081923	ATP8B1	-0.674831	1.41e-20	1.89e-18	1156.16	1216.17	1290.75	797.278	743.378	753.204
ENSG00000082781	ITGB5	0.593162	2.18e-22	3.18e-20	1148.32	1118.22	1075.28	1692.48	1714.62	1635.53
ENSG00000084764	MAPRE3	1.01301	2.66e-09	1.18e-07	102.879	93.1043	103.629	200.803	177.338	225.961
ENSG00000087085	ACHE	1.5402	0.000852315	0.0103316	19.5959	3.87935	13.3384	38.578	35.0553	33.2584
ENSG00000087303	NID2	0.586013	1.37e-08	5.42e-07	332.151	352.051	299.601	490.633	497.991	489.093
ENSG00000088340	FER1L4	0.820373	1.74e-08	6.75e-07	154.808	142.566	192.894	313.57	273.225	277.805
ENSG00000091656	ZFHX4	-0.749095	6.23e-16	5.84e-14	818.13	877.702	744.899	501.514	513.457	438.228
ENSG00000091986	CCDC80	-0.836049	1.94e-62	9.2e-60	3893.71	4176.12	3864.03	2268.19	2261.07	2156.9
ENSG00000092969	TGFB2	-1.12706	2.15e-75	1.45e-72	1996.83	2160.8	2118.75	937.741	949.586	986.012
ENSG00000093010	COMT	0.649747	0.00158122	0.0173044	84.2625	66.9187	104.655	116.723	142.283	141.837
ENSG00000095951	HIVEP1	-0.638747	5.79e-08	2.01e-06	429.151	575.113	529.432	340.277	300.032	344.322
ENSG00000099194	SCD	-0.631188	1.43e-18	1.64e-16	1250.22	1321.89	1209.69	787.386	867.103	788.419
ENSG00000099785	MARCHF2	1.10683	1.93e-07	6.24e-06	49.9696	66.9187	57.4578	127.604	124.756	123.252
ENSG00000100292	HMOX1	1.11392	2.34e-21	3.3e-19	213.596	211.424	234.961	504.481	424.787	497.897
ENSG00000100577	GSTZ1	-0.966324	0.000688116	0.00869618	78.3837	67.8885	76.9523	41.5455	48.4588	24.4547
ENSG00000101188	NTSR1	1.14548	0.00360404	0.0339436	12.7374	18.4269	25.6508	50.4481	27.838	46.953
ENSG00000101384	JAG1	0.854227	6.17e-18	6.83e-16	314.515	346.232	309.861	588.561	560.884	605.498
ENSG00000101825	MXRA5	-0.910244	6.11e-07	1.82e-05	177.343	169.721	161.087	106.831	77.3278	86.0804
ENSG00000101871	MID1	-0.710659	1.38e-11	8e-10	577.1	605.178	574.578	326.429	414.477	333.562
ENSG00000101955	SRPX	0.691989	6.36e-27	1.1e-24	942.564	939.771	956.261	1545.1	1456.86	1582.71
ENSG00000103196	CRISPLD2	-1.86809	6.58e-07	1.92e-05	48.9898	46.5521	57.4578	16.816	10.3104	14.6728
ENSG00000103489	XYLT1	0.815866	2.64e-13	2.04e-11	253.767	305.498	262.664	490.633	505.208	451.922
ENSG00000103647	CORO2B	0.693878	7.95e-19	9.36e-17	585.918	610.027	545.849	948.622	927.934	941.994
ENSG00000104368	PLAT	0.946197	1.86e-62	9.19e-60	1154.2	1163.8	1120.43	2235.54	2152.81	2237.11
ENSG00000104419	NDRG1	0.941858	2.06e-58	9.46e-56	1076.8	1118.22	1141.97	2082.22	2202.3	2125.6
ENSG00000104522	TSTA3	0.597182	3.04e-09	1.34e-07	362.525	321.016	348.851	527.232	495.929	538.003
ENSG00000104691	UBXN8	-0.855	0.000170729	0.002676	99.9393	104.742	104.655	45.5022	65.9864	59.6694
ENSG00000105173	CCNE1	0.766276	4.52e-05	0.000840292	106.798	83.4059	108.759	187.944	182.494	137.924
ENSG00000105290	APLP1	1.18644	1.39e-40	4.71e-38	368.404	332.654	361.163	805.191	792.868	818.742
ENSG00000105605	CACNG7	0.691209	1.35e-08	5.37e-07	294.919	274.464	219.571	411.498	411.384	451.922
ENSG00000105696	TMEM59L	1.49178	9.5e-10	4.43e-08	55.8484	43.6426	28.7289	123.647	115.476	122.273
ENSG00000105825	TFPI2	1.43205	1.65e-30	3.31e-28	161.666	155.174	166.217	405.563	425.818	471.486
ENSG00000105894	PTN	-0.611723	0.000658203	0.00842407	164.606	134.807	160.061	95.9503	97.9486	106.622
ENSG00000106089	STX1A	0.796666	1.21e-08	4.87e-07	145.01	153.234	146.722	261.143	252.604	259.22
ENSG00000106484	MEST	-1.084	1.99e-112	2.56e-109	3850.6	3977.3	3803.5	1823.06	1798.13	1865.4
ENSG00000106537	TSPAN13	0.769219	3.39e-11	1.91e-09	238.091	221.123	264.716	393.693	421.694	417.686
ENSG00000106546	AHR	-0.90865	9.45e-12	5.69e-10	289.04	308.408	309.861	159.258	153.625	170.205
ENSG00000107020	PLGRKT	0.625169	0.00248343	0.0250824	78.3837	77.5869	91.3168	100.896	147.438	133.033
ENSG00000107562	CXCL12	-1.22139	3.54e-97	3.03e-94	2463.21	2565.22	2468.63	1039.63	1043.41	1131.76
ENSG00000107902	LHPP	-0.72064	0.0058269	0.0490491	93.0807	64.979	79.0044	38.578	49.4898	55.7567
ENSG00000110090	CPT1A	0.854021	1.35e-14	1.15e-12	242.99	227.912	247.274	430.293	436.129	431.38
ENSG00000110169	HPX	0.960989	0.00451219	0.0402523	21.5555	28.1253	20.5206	46.4914	44.3346	45.9748
ENSG00000110400	PVRL1	0.758642	1.56e-07	5.1e-06	173.424	151.294	167.243	241.36	312.404	278.783
ENSG00000111052	LIN7A	-1.00059	5.97e-05	0.00106699	87.2019	102.803	84.1346	48.4697	52.5829	36.1929
ENSG00000111252	SH2B3	0.600634	2.11e-23	3.3e-21	1268.84	1322.86	1196.35	1961.54	1922.88	1861.49
ENSG00000111424	VDR	0.818168	4.57e-06	0.000111498	90.1413	96.9836	91.3168	156.29	152.594	181.943
ENSG00000111799	COL12A1	-0.953072	1.96e-37	5.6e-35	1518.68	1736.01	1523.66	879.38	814.52	774.724
ENSG00000111801	BTN3A3	-0.816931	0.00213958	0.0222215	75.4443	77.5869	86.1866	32.6429	44.3346	58.6912
ENSG00000111846	GCNT2	1.06789	0.00276743	0.0273694	18.6161	23.2761	19.4946	37.5888	41.2415	49.8875
ENSG00000111863	ADTRP	1.25582	3.91e-19	4.7e-17	129.333	151.294	133.384	303.678	362.925	322.802
ENSG00000112139	MDGA1	1.41487	6.87e-05	0.00120446	14.697	23.2761	19.4946	47.4806	62.8933	43.0402
ENSG00000112769	LAMA4	0.873502	8.82e-33	1.95e-30	649.605	716.709	677.181	1250.32	1301.17	1193.39
ENSG00000113361	CDH6	-1.31624	1.48e-05	0.000318943	57.808	79.5266	61.5619	29.6754	25.7759	24.4547
ENSG00000113389	NPR3	-1.53017	5.46e-06	0.000130824	52.909	68.8584	54.3797	23.7403	22.6828	14.6728
ENSG00000113721	PDGFRB	-0.669919	4.74e-32	1.01e-29	2092.85	2236.44	2132.09	1391.77	1338.29	1331.31
ENSG00000114107	CEP70	-0.621529	0.00145954	0.0162718	124.434	146.445	121.072	75.1776	91.7623	88.0368
ENSG00000114251	WNT5A	0.772924	1.29e-11	7.51e-10	247.889	301.619	248.3	468.871	461.905	433.337
ENSG00000114315	HES1	1.5506	5.47e-12	3.44e-10	46.0504	37.8236	70.7962	145.409	156.718	149.663
ENSG00000114757	PEX5L	1.93046	9.48e-14	7.66e-12	29.3939	28.1253	30.7809	131.561	102.073	102.71
ENSG00000115526	CHST10	0.682153	5.18e-05	0.000948009	121.495	106.682	107.733	180.03	196.928	162.379
ENSG00000115884	SDC1	0.766836	1.21e-81	9.73e-79	3949.56	3920.08	4044.62	6831.27	6615.14	6823.83
ENSG00000116016	EPAS1	0.747656	1.11e-36	3.1e-34	1174.78	1249.15	1194.3	2011	2103.32	1962.24
ENSG00000116032	GRIN3B	1.59877	1.38e-06	3.83e-05	17.6363	24.2459	17.4425	65.2858	61.8622	52.8221
ENSG00000116117	PARD3B	-0.604438	0.00322032	0.0310588	111.697	126.079	116.968	82.1018	63.9243	87.0586
ENSG00000116191	RALGPS2	-0.642198	1.43e-12	9.65e-11	683.898	692.463	631.009	450.076	420.663	415.729
ENSG00000116396	KCNC4	0.959389	3.05e-05	0.000602623	46.0504	64.0092	56.4317	91.9936	114.445	117.382
ENSG00000116661	FBXO2	0.734876	0.000493641	0.00671991	66.6262	71.7679	81.0565	113.756	106.197	144.772
ENSG00000116874	WARS2	-0.728432	0.00085639	0.0103614	141.091	93.1043	123.124	68.2533	67.0174	80.2113
ENSG00000116991	SIPA1L2	0.765124	0.00368813	0.0344456	37.2323	42.6728	44.1193	74.1884	67.0174	69.4513
ENSG00000117228	GBP1	-0.725643	4.5e-10	2.23e-08	392.898	373.387	379.632	223.554	222.704	246.503
ENSG00000117245	KIF17	-1.18854	0.000726246	0.0090425	52.909	39.7633	46.1714	23.7403	18.5587	18.5856
ENSG00000117289	TXNIP	0.891353	2.65e-35	6.55e-33	619.232	628.454	628.957	1181.08	1170.23	1129.81
ENSG00000117643	MAN1C1	2.37124	2.8e-07	8.8e-06	5.87878	8.72853	8.20825	34.6212	43.3036	40.1057
ENSG00000118785	SPP1	1.05134	1.64e-20	2.16e-18	235.151	207.545	211.362	447.109	455.719	452.901
ENSG00000119630	PGF	0.956982	5.68e-09	2.41e-07	118.555	112.501	133.384	197.836	237.139	271.936
ENSG00000120306	CYSTM1	1.01046	0.00144926	0.0161916	37.2323	20.3666	28.7289	66.275	56.7071	50.8657
ENSG00000120738	EGR1	-1.84799	2.36e-140	6.06e-137	1494.19	1524.58	1516.47	417.433	424.787	417.686
ENSG00000121068	TBX2	0.715	0.00014001	0.00224104	96.0201	77.5869	96.4469	149.366	133.004	160.423
ENSG00000121413	ZSCAN18	0.612706	0.00499307	0.0435731	66.6262	59.16	65.666	101.885	95.8865	94.8841
ENSG00000121440	PDZRN3	-0.785376	1.48e-05	0.000318943	152.848	194.937	156.983	92.9828	108.259	91.9496
ENSG00000121753	BAI2	0.657136	3.57e-10	1.79e-08	336.07	351.081	343.72	607.356	511.395	506.701
ENSG00000121904	CSMD2	0.6464	1.81e-08	6.97e-07	301.777	327.805	257.534	474.806	488.712	426.489
ENSG00000122644	ARL4A	-0.607074	0.00485415	0.04268	95.0403	105.712	106.707	59.3507	70.1105	72.3858
ENSG00000122861	PLAU	0.905401	3.56e-104	3.52e-101	3152.99	3207.25	3063.73	5914.3	5811.96	5926.83
ENSG00000123096	SSPN	-0.771213	0.000627564	0.00810467	92.1009	99.8931	94.3949	56.3832	55.676	55.7567
ENSG00000123358	NR4A1	0.990929	0.000351438	0.00504319	46.0504	27.1554	38.9892	68.2533	77.3278	77.2768
ENSG00000123560	PLP1	-1.7614	0.00463538	0.041151	22.5353	24.2459	14.3644	8.90261	8.2483	0.978187
ENSG00000123689	G0S2	0.79566	2.35e-15	2.1e-13	443.848	353.02	403.23	690.447	647.492	744.4
ENSG00000124216	SNAI1	0.697529	0.00418237	0.0379428	48.01	50.4315	52.3276	85.0694	72.1726	87.0586
ENSG00000124593	PRICKLE4	0.721497	0.000856346	0.0103614	58.7878	64.0092	69.7701	104.853	96.9175	115.426
ENSG00000124635	HIST1H2BJ	1.75054	7.68e-05	0.00132993	4.89898	12.6079	16.4165	37.5888	35.0553	41.0838
ENSG00000124766	SOX4	0.702983	0.00221621	0.0229062	59.7676	59.16	63.6139	79.1343	113.414	104.666
ENSG00000124813	RUNX2	-0.626348	9.6e-09	3.92e-07	407.595	438.366	418.621	281.916	275.287	262.154
ENSG00000124920	MYRF	-0.938512	6.42e-05	0.0011359	98.9595	100.863	87.2127	55.394	48.4588	45.9748
ENSG00000125148	MT2A	0.865919	1.88e-07	6.07e-06	2418.14	2071.57	2571.23	3931	3816.9	5119.83
ENSG00000125538	IL1B	0.875177	4.57e-07	1.4e-05	108.757	91.1646	94.3949	176.074	167.028	196.616
ENSG00000125675	GRIA3	1.21189	0.000121123	0.00198323	30.3737	30.0649	17.4425	60.3399	61.8622	58.6912
ENSG00000125740	FOSB	-1.37018	1.5e-39	4.6e-37	607.474	673.066	622.801	260.154	247.449	228.896
ENSG00000125965	GDF5	-1.48244	1.08e-11	6.45e-10	163.626	146.445	151.853	51.4373	73.2037	41.0838
ENSG00000126016	AMOT	-0.690548	1.02e-05	0.000231184	195.959	240.519	208.284	123.647	136.097	139.881
ENSG00000127124	HIVEP3	0.710043	1.86e-06	4.98e-05	139.131	148.385	126.202	230.479	222.704	224.005
ENSG00000128567	PODXL	1.08608	4.74e-113	6.76e-110	1863.57	1974.59	1869.43	4096.19	4051.98	3970.46
ENSG00000128805	ARHGAP22	0.622761	1.56e-11	9.04e-10	452.666	465.521	509.938	762.657	663.988	770.811
ENSG00000129474	AJUBA	-0.649409	3.3e-29	6.51e-27	1825.36	1842.69	1861.22	1203.83	1159.92	1161.11
ENSG00000130066	SAT1	0.634013	8.51e-31	1.76e-28	1645.08	1639.02	1606.76	2436.35	2489.96	2663.6
ENSG00000130158	DOCK6	0.803368	2.05e-05	0.000425788	83.2827	79.5266	90.2908	165.193	141.252	134.99
ENSG00000130164	LDLR	-0.706266	5.02e-16	4.74e-14	765.221	870.913	784.914	475.795	518.612	490.072
ENSG00000130477	UNC13A	1.70482	0.00238406	0.024347	4.89898	5.81902	9.23428	26.7078	17.5276	20.5419
ENSG00000130511	SSBP4	0.596485	1e-10	5.4e-09	471.282	404.422	448.376	697.371	654.709	649.516
ENSG00000130513	GDF15	1.48418	3.24e-25	5.33e-23	118.555	101.833	119.02	316.537	315.497	316.933
ENSG00000131386	GALNT15	-0.775665	0.00309617	0.0300518	61.7272	84.3758	85.1606	41.5455	51.5519	42.062
ENSG00000131459	GFPT2	0.623023	5.7e-20	7.1e-18	983.716	1046.45	1147.1	1622.25	1577.49	1691.29
ENSG00000132329	RAMP1	-0.775881	0.00518562	0.044846	78.3837	60.1299	61.5619	33.6321	40.2105	43.0402
ENSG00000132561	MATN2	-1.00644	2.35e-08	8.85e-07	168.525	200.756	160.061	92.9828	83.514	87.0586
ENSG00000132821	VSTM2L	0.869718	5.61e-06	0.000134215	75.4443	74.6774	89.2647	139.474	160.842	136.946
ENSG00000132846	ZBED3	-1.39003	0.000126955	0.00206496	49.9696	41.703	52.3276	12.8593	18.5587	23.4765
ENSG00000132932	ATP8A2	0.810003	0.00234304	0.0239853	50.9494	32.0046	47.1974	77.1559	81.452	69.4513
ENSG00000133424	LARGE	0.62514	0.000134221	0.00216456	110.717	115.411	136.462	182.009	196.928	179.986
ENSG00000134107	BHLHE40	1.28653	4.76e-40	1.53e-37	282.181	313.257	268.82	707.263	694.919	707.229
ENSG00000134363	FST	-0.871011	2.08e-36	5.57e-34	1332.52	1381.05	1332.81	703.306	771.216	738.531
ENSG00000134775	FHOD3	0.718407	2.13e-07	6.85e-06	159.707	171.661	149.801	274.992	259.821	257.263
ENSG00000134824	FADS2	-0.620649	2.94e-20	3.81e-18	1458.92	1420.81	1427.21	915.979	884.63	999.707
ENSG00000135424	ITGA7	-0.589601	2.77e-13	2.12e-11	872.999	952.379	846.476	578.669	589.753	607.454
ENSG00000135919	SERPINE2	0.690304	1.96e-40	6.46e-38	1577.47	1552.71	1551.36	2542.19	2471.4	2540.35
ENSG00000136161	RCBTB2	-0.80084	3.63e-06	9.05e-05	170.485	165.842	175.451	88.0369	101.042	104.666
ENSG00000136383	ALPK3	2.15457	1.35e-05	0.000293468	5.87878	10.6682	5.13016	29.6754	31.9622	35.2147
ENSG00000136732	GYPC	0.755668	7.19e-14	5.88e-12	361.545	315.197	367.319	550.972	592.847	618.214
ENSG00000136856	SLC2A8	0.774136	0.000133985	0.00216348	65.6464	68.8584	83.1085	126.615	127.849	117.382
ENSG00000137203	TFAP2A	-0.745671	8.8e-10	4.12e-08	339.01	383.085	357.059	216.63	224.766	202.485
ENSG00000137266	SLC22A23	0.811325	2.18e-06	5.71e-05	96.0201	95.044	100.551	175.085	173.214	163.357
ENSG00000137393	RNF144B	-1.10641	0.00366647	0.0343515	41.1515	35.8839	36.9371	21.7619	16.4966	14.6728
ENSG00000137463	MGARP	-1.51084	0.000606511	0.00788034	32.3333	34.9141	34.8851	15.8269	6.18622	13.6946
ENSG00000137502	RAB30	-0.611664	0.000196482	0.00301342	229.272	213.364	183.66	114.745	156.718	138.903
ENSG00000137573	SULF1	-1.41937	1.9e-06	5.08e-05	67.606	75.6472	91.3168	34.6212	18.5587	34.2365
ENSG00000137819	PAQR5	-0.717634	0.00258093	0.0258839	79.3635	94.0741	92.3428	57.3724	45.3656	58.6912
ENSG00000137962	ARHGAP29	-0.666816	3.33e-34	7.64e-32	2617.04	2848.41	2610.22	1717.21	1684.72	1685.42
ENSG00000138131	LOXL4	0.682746	9.52e-35	2.26e-32	1352.12	1365.53	1350.26	2141.57	2252.82	2136.36
ENSG00000138395	CDK15	-1.37611	4.96e-08	1.73e-06	103.858	98.9233	95.4209	47.4806	37.1173	30.3238
ENSG00000138650	PCDH10	-1.13869	2.77e-07	8.75e-06	101.899	128.018	124.15	50.4481	52.5829	57.713
ENSG00000138772	ANXA3	-0.620032	0.000362942	0.00518829	190.081	152.264	195.972	117.712	129.911	102.71
ENSG00000139174	PRICKLE1	-1.14205	0.00318534	0.0307676	42.1313	40.7331	31.807	20.7727	18.5587	12.7164
ENSG00000139263	LRIG3	-0.651753	4.42e-05	0.000822214	196.939	204.635	187.764	133.539	110.321	131.077
ENSG00000139304	PTPRQ	-1.87034	0.00228192	0.023472	22.5353	21.3364	14.3644	7.91343	3.09311	4.89093
ENSG00000139364	TMEM132B	0.924718	9.15e-07	2.6e-05	78.3837	81.4663	94.3949	163.214	180.432	138.903
ENSG00000139428	MMAB	-0.656499	0.000612393	0.00793357	143.05	137.717	124.15	77.1559	95.8865	84.1241
ENSG00000139800	ZIC5	-0.732607	0.00430684	0.0386892	88.1817	74.6774	67.7181	52.4265	44.3346	42.062
ENSG00000140379	BCL2A1	0.730968	0.00203025	0.021345	87.2019	59.16	48.2235	119.691	97.9486	105.644
ENSG00000140450	ARRDC4	2.69438	1.05e-22	1.61e-20	25.4747	16.4872	18.4686	144.42	120.631	126.186
ENSG00000140538	NTRK3	-1.38584	5.32e-20	6.7e-18	270.424	270.584	276.002	114.745	100.011	97.8187
ENSG00000140873	ADAMTS18	1.41033	3.09e-05	0.000609921	24.4949	20.3666	16.4165	50.4481	62.8933	49.8875
ENSG00000141505	ASGR1	0.95914	0.00246845	0.0249835	20.5757	32.9744	32.833	47.4806	57.7381	62.604
ENSG00000142197	DOPEY2	-0.633412	7.24e-13	5.2e-11	771.1	801.085	703.857	512.394	491.805	463.661
ENSG00000143126	CELSR2	-0.945103	8.25e-05	0.00142023	84.2625	115.411	102.603	58.3615	56.7071	42.062
ENSG00000143409	FAM63A	-0.739173	0.00427361	0.0384715	68.5858	83.4059	72.8482	51.4373	39.1794	44.0184
ENSG00000143702	CEP170	0.616287	4.96e-20	6.3e-18	1476.55	1800.99	1557.52	2548.12	2493.05	2372.1
ENSG00000143786	CNIH3	1.07271	8.96e-11	4.89e-09	98.9595	118.32	99.525	242.349	228.89	195.637
ENSG00000144057	ST6GAL2	-1.04697	1.93e-16	1.88e-14	341.949	393.754	402.204	170.139	192.804	187.812
ENSG00000144136	SLC20A1	0.774458	2.74e-68	1.6e-65	2453.41	2475.99	2402.97	4162.46	4173.64	4207.18
ENSG00000144647	POMGNT2	0.718299	0.00126693	0.0144565	60.7474	54.3108	69.7701	91.0044	106.197	106.622
ENSG00000144655	CSRNP1	0.761562	2.29e-05	0.000466056	96.0201	90.1948	94.3949	174.095	159.811	141.837
ENSG00000144681	STAC	-0.690801	1.13e-07	3.76e-06	299.818	277.373	309.861	183.987	181.463	183.899
ENSG00000144810	COL8A1	-0.602618	8.89e-35	2.15e-32	5053.79	5531.95	5087.06	3469.05	3547.8	3306.27
ENSG00000144834	TAGLN3	0.78811	0.0006798	0.00864019	64.6666	46.5521	77.9784	116.723	93.8244	115.426
ENSG00000144891	AGTR1	-1.08814	1.89e-08	7.25e-07	164.606	166.812	137.488	66.275	72.1726	82.1677
ENSG00000145632	PLK2	-0.633536	1.28e-46	5.13e-44	4785.33	5078.06	4797.72	3155.48	3147.76	3147.81
ENSG00000145685	LHFPL2	0.635653	5.59e-05	0.0010111	120.515	170.691	143.644	224.544	238.17	213.245
ENSG00000145708	CRHBP	-1.57759	1.4e-06	3.86e-05	53.8888	77.5869	81.0565	22.7511	32.9932	15.651
ENSG00000145934	TENM2	-0.925536	8.05e-40	2.52e-37	1558.86	1615.75	1523.66	889.272	821.737	762.986
ENSG00000146094	DOK3	0.950024	0.00138513	0.0156062	37.2323	32.9744	30.7809	64.2966	49.4898	81.1895
ENSG00000146122	DAAM2	-0.670645	1.28e-06	3.57e-05	282.181	304.529	247.274	173.106	168.059	182.921
ENSG00000146197	SCUBE3	0.972052	7.85e-53	3.36e-50	872.019	944.621	858.788	1747.88	1752.76	1749
ENSG00000146242	TPBG	0.623446	4.2e-15	3.72e-13	583.959	567.354	546.875	837.834	889.785	889.172
ENSG00000147180	ZNF711	-0.653941	0.00238794	0.0243673	110.717	163.902	108.759	71.2209	86.6071	86.0804
ENSG00000147889	CDKN2A	-0.614803	1.5e-05	0.000323265	263.565	228.881	240.091	157.279	155.687	165.314
ENSG00000148798	INA	-0.799169	0.00593924	0.0495399	71.5252	79.5266	53.3536	35.6104	30.9311	50.8657
ENSG00000148848	ADAM12	0.587629	2.44e-26	4.18e-24	2015.44	2215.11	2100.29	3223.73	3300.35	2991.3
ENSG00000148926	ADM	-0.616793	5.15e-29	1e-26	3072.64	2986.13	3258.68	2042.65	1913.61	2117.77
ENSG00000149256	TENM4	0.639148	1.76e-13	1.4e-11	571.221	585.781	556.109	909.055	964.02	796.244
ENSG00000150347	ARID5B	-0.708532	5.97e-12	3.72e-10	482.06	485.888	475.052	303.678	292.815	286.609
ENSG00000150995	ITPR1	1.23276	8.05e-09	3.35e-07	54.8686	76.6171	54.3797	128.593	169.09	139.881
ENSG00000151136	BTBD11	1.51542	2.12e-05	0.000435264	23.5151	13.5777	16.4165	49.4589	55.676	47.9312
ENSG00000151892	GFRA1	-1.83922	9.16e-15	7.9e-13	136.192	160.023	133.384	27.697	51.5519	41.0838
ENSG00000152076	CCDC74B	0.825772	0.0014909	0.0165273	57.808	38.7935	45.1454	78.1451	72.1726	100.753
ENSG00000152137	HSPB8	0.626122	0.000276323	0.00408659	136.192	96.0138	115.942	179.041	173.214	184.877
ENSG00000152377	SPOCK1	1.10203	5.99e-07	1.79e-05	52.909	55.2807	50.2755	117.712	103.104	119.339
ENSG00000152661	GJA1	-0.81841	2.27e-75	1.46e-72	4254.28	4336.14	4199.55	2398.76	2440.47	2414.17
ENSG00000153234	NR4A2	1.40872	0.000604663	0.00786429	14.697	10.6682	15.3905	32.6429	41.2415	34.2365
ENSG00000153404	PLEKHG4B	-0.717046	0.000713158	0.00892281	130.313	117.35	104.655	79.1343	58.7691	76.2986
ENSG00000153721	CNKSR3	-0.752078	4.58e-07	1.4e-05	225.353	223.062	242.143	133.539	148.469	128.142
ENSG00000153976	HS3ST3A1	0.684282	6.04e-05	0.00107537	98.9595	111.531	101.577	173.106	169.09	159.444
ENSG00000153993	SEMA3D	-0.930494	2.86e-05	0.000569158	103.858	129.958	115.942	73.1992	49.4898	60.6476
ENSG00000154102	C16orf74	0.930934	1.7e-05	0.000362282	59.7676	56.2505	56.4317	106.831	114.445	107.601
ENSG00000154217	PITPNC1	0.610549	0.000119888	0.00196552	117.576	145.475	153.905	193.879	214.456	227.918
ENSG00000154309	DISP1	0.649367	0.00240262	0.0244529	71.5252	69.8282	61.5619	117.712	97.9486	102.71
ENSG00000154678	PDE1C	-0.678226	1.45e-15	1.32e-13	1612.75	1875.66	1623.18	1061.39	1208.38	926.343
ENSG00000154734	ADAMTS1	-0.778382	8.75e-29	1.68e-26	1932.16	2234.5	2092.08	1263.18	1277.46	1109.26
ENSG00000155011	DKK2	-2.05468	7.19e-13	5.19e-11	104.838	85.3456	96.4469	26.7078	24.7449	17.6074
ENSG00000155324	GRAMD3	-0.585983	0.00107918	0.0126285	142.071	141.596	149.801	91.0044	97.9486	99.7751
ENSG00000156042	TTC18	0.936788	0.0035097	0.0332012	27.4343	27.1554	24.6248	58.3615	45.3656	47.9312
ENSG00000157227	MMP14	0.736493	1.8e-100	1.65e-97	9976.29	9892.33	9558.51	16528.2	16237.8	16265.3
ENSG00000157240	FZD1	0.948488	4.71e-21	6.5e-19	310.596	283.192	282.159	556.908	578.412	555.61
ENSG00000158164	TMSB15A	-0.680347	0.000850331	0.0103271	167.545	112.501	151.853	81.1126	82.483	105.644
ENSG00000158270	COLEC12	-1.22491	6.74e-26	1.14e-23	461.484	515.953	461.714	199.814	222.704	193.681
ENSG00000158292	GPR153	0.863322	0.000206838	0.00314968	50.9494	50.4315	66.692	92.9828	94.8554	117.382
ENSG00000158373	HIST1H2BD	1.17992	3.04e-09	1.34e-07	79.3635	89.2249	59.5098	162.225	153.625	201.506
ENSG00000158406	HIST1H4H	1.05775	2.36e-05	0.000477546	39.1919	45.5823	38.9892	89.0261	86.6071	82.1677
ENSG00000159167	STC1	1.41688	1.04e-191	3.34e-188	2405.4	2584.61	2492.23	6525.61	6999.71	6455.06
ENSG00000159388	BTG2	0.585145	1.69e-05	0.000359961	171.464	182.329	165.191	258.176	250.542	269.98
ENSG00000159445	THEM4	0.616888	0.000172218	0.00268949	125.414	135.777	108.759	193.879	172.183	201.506
ENSG00000159674	SPON2	-1.74179	0.0013303	0.0150591	15.6767	32.0046	25.6508	7.91343	5.15519	8.80368
ENSG00000159784	FAM131B	-0.700461	0.000316663	0.00459322	135.212	141.596	125.176	78.1451	74.2347	94.8841
ENSG00000160226	C21orf2	0.632629	0.001539	0.0169291	88.1817	68.8584	80.0304	129.582	116.507	121.295
ENSG00000161544	CYGB	0.706277	0.00354948	0.0334789	57.808	46.5521	65.666	75.1776	106.197	95.8623
ENSG00000161642	ZNF385A	1.0408	2.68e-06	6.86e-05	53.8888	50.4315	82.0825	134.528	126.818	121.295
ENSG00000162407	PPAP2B	-0.653836	4.89e-08	1.72e-06	336.07	380.176	359.111	233.446	234.046	216.179
ENSG00000162687	KCNT2	-1.07882	0.00375995	0.0348998	36.2525	36.8538	43.0933	18.7944	19.5897	16.6292
ENSG00000162804	SNED1	-0.702747	2.59e-08	9.67e-07	353.707	338.473	311.914	223.554	193.835	199.55
ENSG00000162849	KIF26B	1.37628	2.23e-06	5.82e-05	24.4949	35.8839	24.6248	73.1992	79.3899	68.4731
ENSG00000162878	PKDCC	-0.670022	4.22e-05	0.000788851	207.717	237.61	216.493	169.15	115.476	131.077
ENSG00000163395	IGFN1	-1.09328	0.000779405	0.00959274	61.7272	58.1902	46.1714	33.6321	23.7139	20.5419
ENSG00000163453	IGFBP7	0.632097	1.32e-25	2.21e-23	2649.37	2286.87	2738.48	3826.14	3959.18	4106.43
ENSG00000163531	NFASC	1.64767	2.22e-08	8.44e-07	32.3333	20.3666	22.5727	76.1667	84.5451	75.3204
ENSG00000163661	PTX3	-0.675008	2.16e-28	4.01e-26	1774.41	1696.24	1713.47	1062.38	1126.92	1058.4
ENSG00000163751	CPA3	-3.38756	1.08e-07	3.63e-06	29.3939	35.8839	28.7289	0.989179	3.09311	4.89093
ENSG00000163814	CDCP1	1.28513	1.67e-106	1.78e-103	1303.13	1474.15	1326.66	3350.35	3461.19	3192.8
ENSG00000164010	ERMAP	-0.952797	2.3e-06	5.98e-05	139.131	136.747	128.254	80.1235	69.0795	59.6694
ENSG00000164032	H2AFZ	2.38828	0	0	2231	1828.14	2160.82	10693	10868.2	10995.8
ENSG00000164099	PRSS12	-0.629031	0.00028527	0.0042092	156.767	167.782	166.217	103.864	94.8554	118.361
ENSG00000164125	FAM198B	-1.03477	0.000524384	0.00704134	56.8282	66.9187	60.5358	34.6212	30.9311	24.4547
ENSG00000164171	ITGA2	1.07451	1.11e-32	2.41e-30	468.343	564.445	462.74	1084.14	1099.09	968.405
ENSG00000164176	EDIL3	-0.630376	2.57e-23	3.98e-21	2379.93	2757.24	2553.79	1553.01	1722.86	1693.24
ENSG00000164283	ESM1	2.64086	2.75e-12	1.82e-10	13.7172	6.78885	14.3644	53.4156	77.3278	86.0804
ENSG00000164442	CITED2	-0.946376	1.5e-108	1.75e-105	6298.13	6105.12	6457.84	3289.02	3189	3308.23
ENSG00000165029	ABCA1	0.610647	6.5e-06	0.000154208	182.242	186.209	206.232	259.165	300.032	317.911
ENSG00000165323	FAT3	-0.689226	5.34e-05	0.000969734	159.707	171.661	176.477	105.842	112.383	96.8405
ENSG00000165868	HSPA12A	1.59303	0.000781022	0.00960343	9.79797	18.4269	5.13016	38.578	38.1484	24.4547
ENSG00000166033	HTRA1	0.617343	7.36e-31	1.55e-28	1425.6	1456.69	1459.02	2223.67	2232.2	2203.85
ENSG00000166333	ILK	0.666263	0.00111676	0.0129736	90.1413	80.4964	62.5879	117.712	123.724	129.121
ENSG00000166801	FAM111A	-0.628946	1.81e-05	0.000381299	240.05	245.369	222.649	158.269	135.066	164.335
ENSG00000166922	SCG5	1.68378	9.88e-14	7.93e-12	44.0909	33.9443	59.5098	135.517	153.625	151.619
ENSG00000167772	ANGPTL4	2.85337	3.41e-205	1.46e-201	207.717	172.631	203.154	1386.83	1352.72	1474.13
ENSG00000168077	SCARA3	-0.673043	1.13e-07	3.77e-06	355.666	328.775	307.809	221.576	209.301	191.725
ENSG00000168209	DDIT4	0.591376	0.00535622	0.0460535	105.818	65.9489	92.3428	133.539	110.321	153.575
ENSG00000168542	COL3A1	-1.89773	9.55e-31	1.95e-28	292.959	262.826	285.237	67.2641	73.2037	85.1023
ENSG00000168621	GDNF	0.640479	0.00110087	0.0128355	84.2625	133.837	90.2908	158.269	178.369	144.772
ENSG00000168685	IL7R	-0.621691	9.01e-06	0.00020684	242.01	254.097	240.091	167.171	158.78	152.597
ENSG00000168874	ATOH8	-1.19646	1.46e-06	3.99e-05	103.858	113.471	99.525	37.5888	62.8933	38.1493
ENSG00000168916	ZNF608	-0.965838	3.15e-12	2.05e-10	335.09	404.422	306.783	185.966	162.904	186.834
ENSG00000169071	ROR2	-0.78594	0.00146722	0.0163354	106.798	96.9836	72.8482	50.4481	46.3967	63.5821
ENSG00000169432	SCN9A	-0.732752	0.000543193	0.00722588	124.434	163.902	119.02	67.2641	101.042	77.2768
ENSG00000169851	PCDH7	-0.671939	0.00492726	0.0432339	78.3837	87.2853	106.707	48.4697	58.7691	63.5821
ENSG00000170340	B3GNT2	0.639742	0.00344595	0.0328645	87.2019	60.1299	66.692	98.9179	110.321	124.23
ENSG00000170345	FOS	-1.75132	6.2e-118	1.14e-114	1418.75	1379.11	1493.9	427.325	420.663	426.489
ENSG00000170485	NPAS2	0.677524	1.42e-14	1.2e-12	437.969	445.155	418.621	707.263	709.354	666.145
ENSG00000170961	HAS2	1.59931	9.46e-67	5.06e-64	265.525	291.921	305.757	861.575	901.127	852.001
ENSG00000171208	NETO2	-0.623142	6.37e-17	6.49e-15	1269.82	1341.28	1468.25	821.018	913.499	913.627
ENSG00000171303	KCNK3	0.760912	0.00404389	0.0370757	53.8888	42.6728	44.1193	65.2858	101.042	72.3858
ENSG00000171310	CHST11	0.750316	1.72e-12	1.14e-10	277.282	308.408	291.393	524.265	486.65	464.639
ENSG00000171345	KRT19	-0.594847	9.78e-11	5.3e-09	1108.15	932.013	1235.34	695.393	708.323	763.964
ENSG00000171346	KRT15	0.903055	0.00353056	0.0333739	23.5151	42.6728	27.7028	55.394	58.7691	61.6258
ENSG00000171587	DSCAM	1.14073	0.000459387	0.00630038	22.5353	19.3967	33.859	58.3615	50.5208	57.713
ENSG00000171867	PRNP	0.654582	3e-43	1.13e-40	2527.88	2487.63	2555.84	3827.13	3965.37	4125.01
ENSG00000172201	ID4	-0.675633	0.00568061	0.0481651	86.2221	69.8282	88.2387	50.4481	51.5519	50.8657
ENSG00000172216	CEBPB	0.698608	3.04e-07	9.44e-06	189.101	153.234	178.529	288.84	278.38	277.805
ENSG00000172296	SPTLC3	-0.623409	4.33e-07	1.33e-05	306.676	329.744	333.46	212.673	214.456	202.485
ENSG00000172346	CSDC2	-1.44018	0.000286409	0.00422116	46.0504	33.9443	45.1454	15.8269	20.6207	9.78187
ENSG00000172379	ARNT2	-0.773198	1.71e-08	6.67e-07	277.282	281.253	260.612	170.139	154.656	154.554
ENSG00000172889	EGFL7	0.675251	4.4e-06	0.000107907	134.232	166.812	172.373	264.111	234.046	257.263
ENSG00000173166	RAPH1	-0.651979	3.22e-05	0.000625645	202.818	254.097	226.753	146.398	162.904	126.186
ENSG00000173193	PARP14	-0.588832	3.02e-06	7.67e-05	301.777	328.775	327.304	225.533	192.804	218.136
ENSG00000173334	TRIB1	0.865438	3.95e-10	1.97e-08	166.565	151.294	155.957	261.143	297.97	304.216
ENSG00000175040	CHST2	1.13264	0.000162106	0.00255019	30.3737	25.2157	35.9111	62.3182	55.676	82.1677
ENSG00000175600	SUGCT	0.66148	4.34e-08	1.54e-06	254.747	227.912	288.315	374.899	407.26	436.271
ENSG00000175832	ETV4	1.15929	2.29e-07	7.3e-06	68.5858	42.6728	57.4578	137.496	123.724	115.426
ENSG00000175928	LRRN1	-1.26153	1.16e-27	2.06e-25	486.959	469.401	469.922	192.89	183.525	218.136
ENSG00000176531	PHLDB3	0.602438	0.0045657	0.0407013	77.4039	64.979	79.0044	93.972	123.724	118.361
ENSG00000176641	RNF152	0.774962	5.97e-12	3.72e-10	242.99	241.489	233.935	395.671	407.26	426.489
ENSG00000177283	FZD8	0.975359	4.64e-13	3.48e-11	204.778	177.48	181.608	394.682	312.404	401.057
ENSG00000177425	PAWR	-0.608706	7.9e-17	7.98e-15	1197.31	1288.91	1180.96	771.559	857.823	776.68
ENSG00000180573	HIST1H2AC	0.861378	1.1e-13	8.77e-12	270.424	268.645	227.779	441.174	510.364	443.119
ENSG00000180592	SKIDA1	-0.930028	0.00404636	0.0370757	52.909	47.522	57.4578	36.5996	22.6828	23.4765
ENSG00000180596	HIST1H2BC	1.18951	2.21e-06	5.79e-05	48.01	59.16	30.7809	114.745	96.9175	103.688
ENSG00000180672	AC007362.1	0.652712	0.000500638	0.00680072	78.3837	96.9836	90.2908	131.561	143.314	142.815
ENSG00000181027	FKRP	0.643871	7.05e-10	3.4e-08	315.495	286.102	326.278	470.849	478.401	499.853
ENSG00000181218	HIST3H2A	0.826403	0.00171342	0.0185927	49.9696	37.8236	51.3016	69.2425	103.104	74.3422
ENSG00000181773	GPR3	1.0095	0.00239531	0.024423	24.4949	32.9744	22.5727	49.4589	42.2725	69.4513
ENSG00000182022	CHST15	-0.653303	0.000539486	0.00719895	129.333	139.656	145.696	98.9179	81.452	83.1459
ENSG00000182263	FIGN	-0.950847	2.79e-14	2.33e-12	367.424	348.171	334.486	183.987	177.338	181.943
ENSG00000182379	NXPH4	1.90776	7.84e-06	0.000182358	11.7576	11.638	8.20825	46.4914	37.1173	35.2147
ENSG00000182667	NTM	0.637786	1.67e-34	3.9e-32	1705.83	1731.16	1619.08	2629.24	2614.71	2624.48
ENSG00000182809	CRIP2	0.653593	1.12e-12	7.75e-11	669.201	586.751	764.393	1044.57	984.641	1146.43
ENSG00000183160	TMEM119	-3.79605	3.33e-36	8.72e-34	160.687	187.178	165.191	17.8052	9.27934	9.78187
ENSG00000183287	CCBE1	-0.761323	1.35e-38	4.02e-36	2170.25	2280.09	2126.96	1352.21	1248.59	1279.47
ENSG00000183691	NOG	0.824869	0.000686109	0.00868598	54.8686	64.0092	40.0152	97.9287	100.011	84.1241
ENSG00000183715	OPCML	0.917285	7.58e-10	3.59e-08	123.454	148.385	123.124	239.381	254.666	252.372
ENSG00000184545	DUSP8	0.959975	0.000541096	0.00721293	31.3535	33.9443	40.0152	66.275	64.9554	73.364
ENSG00000184678	HIST2H2BE	0.771867	2.05e-06	5.4e-05	123.454	125.109	120.046	205.749	241.263	182.921
ENSG00000184898	RBM43	-0.776176	0.000292814	0.00429093	114.636	155.174	104.655	68.2533	76.2968	74.3422
ENSG00000184985	SORCS2	0.995422	2.83e-12	1.85e-10	126.394	152.264	137.488	277.959	268.07	283.674
ENSG00000184995	IFNE	1.15654	0.000437328	0.00603654	23.5151	35.8839	19.4946	59.3507	70.1105	46.953
ENSG00000185585	OLFML2A	-1.45685	2.96e-08	1.08e-06	84.2625	94.0741	101.577	26.7078	37.1173	38.1493
ENSG00000185745	IFIT1	-0.93877	5.4e-05	0.000979415	90.1413	100.863	113.889	57.3724	56.7071	44.9966
ENSG00000185950	IRS2	-0.702665	6.44e-11	3.53e-09	495.777	568.324	517.12	344.234	340.242	287.587
ENSG00000186466	AQP7P1	1.37448	0.000506424	0.00685756	14.697	15.5174	14.3644	41.5455	30.9311	43.0402
ENSG00000186470	BTN3A2	-0.869578	1.66e-08	6.48e-07	228.293	215.304	217.519	122.658	127.849	111.513
ENSG00000187193	MT1X	0.93885	0.00318001	0.0307393	32.3333	25.2157	26.6768	50.4481	45.3656	65.5385
ENSG00000187583	PLEKHN1	1.47333	1.18e-06	3.31e-05	22.5353	27.1554	22.5727	62.3182	68.0485	70.4295
ENSG00000187678	SPRY4	1.03483	6.75e-22	9.74e-20	248.868	292.891	243.169	537.124	533.046	538.981
ENSG00000187957	DNER	0.768738	2.4e-55	1.06e-52	2085.99	2126.85	2074.64	3490.81	3501.4	3720.04
ENSG00000187990	HIST1H2BG	1.45848	0.00140577	0.0157882	10.7778	8.72853	13.3384	32.6429	34.0242	23.4765
ENSG00000188529	SRSF10	0.783394	0.00520724	0.0449834	62.707	68.8584	67.7181	182.009	84.5451	76.2986
ENSG00000189184	PCDH18	-1.64982	1.78e-16	1.75e-14	208.697	190.088	188.79	47.4806	82.483	57.713
ENSG00000189275	AL450307.1	1.47112	9.33e-68	5.21e-65	372.323	352.051	391.944	1015.89	1076.4	1001.66
ENSG00000196159	FAT4	-0.587557	1.14e-12	7.9e-11	1188.49	1264.67	1108.11	812.116	859.885	699.404
ENSG00000196562	SULF2	1.12345	6.23e-07	1.84e-05	56.8282	44.6125	66.692	137.496	121.662	106.622
ENSG00000196569	LAMA2	-0.837903	0.00122874	0.0141212	69.5656	72.7377	81.0565	39.5671	43.3036	42.062
ENSG00000196611	MMP1	1.45066	0	0	5428.07	5317.61	5571.35	14540.9	14895.4	15159.9
ENSG00000197093	GAL3ST4	-0.873635	0.00106331	0.0124801	75.4443	65.9489	72.8482	42.5347	39.1794	35.2147
ENSG00000197496	SLC2A10	0.950496	1.45e-08	5.71e-07	112.677	105.712	91.3168	197.836	216.518	184.877
ENSG00000197903	HIST1H2BK	1.11563	4.41e-25	7.17e-23	312.555	268.645	243.169	584.605	582.536	620.17
ENSG00000198121	LPAR1	-0.74922	4.61e-15	4.06e-13	656.464	725.438	634.087	391.715	429.943	378.558
ENSG00000198208	RPS6KL1	2.14817	0.00010154	0.00169502	4.89898	5.81902	7.18222	28.6862	32.9932	17.6074
ENSG00000198768	APCDD1L	0.618417	6.62e-06	0.000156649	180.283	171.661	174.425	254.219	297.97	256.285
ENSG00000198805	PNP	0.660141	7.51e-10	3.57e-08	347.828	303.559	288.315	497.557	471.184	516.483
ENSG00000198959	TGM2	1.1714	8.38e-134	1.79e-130	2071.29	2195.71	2096.18	4808.4	4902.58	4622.91
ENSG00000203434	RP11-163F15.1	1.07187	0.000779287	0.00959274	27.4343	26.1856	24.6248	49.4589	48.4588	66.5167
ENSG00000203805	PPAPDC1A	1.42854	1.37e-18	1.58e-16	107.778	77.5869	108.759	261.143	255.697	273.892
ENSG00000204262	COL5A2	-0.645171	2.27e-48	9.4e-46	8946.52	9708.06	9039.34	5923.2	6097.56	5689.13
ENSG00000204969	PCDHA2	-1.16419	0.00325516	0.0313712	42.1313	32.0046	40.0152	23.7403	14.4345	12.7164
ENSG00000205085	FAM71F2	1.19619	0.00459726	0.0408691	18.6161	14.5475	10.2603	39.5671	26.807	33.2584
ENSG00000211448	DIO2	-2.54841	5.87e-07	1.76e-05	39.1919	32.0046	33.859	8.90261	4.12415	4.89093
ENSG00000213694	S1PR3	0.613723	0.000145285	0.00231967	136.192	113.471	120.046	189.922	197.959	178.03
ENSG00000214530	STARD10	0.606605	0.000217452	0.00329566	150.889	120.26	116.968	181.02	196.928	213.245
ENSG00000215808	LINC01139	-0.643951	2.82e-07	8.85e-06	324.313	340.413	302.679	195.857	207.239	216.179
ENSG00000217801	RP11-465B22.3	-1.07417	0.0058372	0.0490715	40.1717	42.6728	28.7289	16.816	21.6518	14.6728
ENSG00000220785	MTMR9LP	-0.898499	0.00466433	0.0413223	52.909	48.4918	53.3536	21.7619	31.9622	29.3456
ENSG00000221890	NPTXR	0.631121	0.000102673	0.00171171	106.798	146.445	139.54	198.825	198.99	210.31
ENSG00000226380	MIR29A	0.92629	1.24e-10	6.57e-09	137.172	156.144	148.775	271.035	256.728	312.042
ENSG00000228288	PCAT6	1.04275	0.00350397	0.0331771	24.4949	18.4269	19.4946	43.5239	36.0863	48.9093
ENSG00000231298	LINC00704	0.751892	1.04e-05	0.000234202	136.192	107.652	96.4469	183.987	195.897	193.681
ENSG00000232274	RP11-782C8.2	2.24567	3.74e-05	0.000711537	5.87878	4.84918	6.15619	28.6862	27.838	23.4765
ENSG00000232480	RP11-224O19.2	-1.2599	1.11e-10	5.95e-09	173.424	174.571	139.54	64.2966	65.9864	73.364
ENSG00000236675	MTX1P1	-1.2387	0.000197911	0.00302811	41.1515	116.38	99.525	44.513	35.0553	29.3456
ENSG00000236859	NIFK-AS1	-1.02033	0.00143889	0.0160897	48.9898	48.4918	60.5358	28.6862	22.6828	26.411
ENSG00000240476	LINC00973	0.799811	0.00463934	0.0411577	32.3333	49.4617	33.859	74.1884	59.8002	67.4949
ENSG00000240764	PCDHGC5	0.780491	6.33e-07	1.86e-05	111.697	126.079	121.072	197.836	208.27	210.31
ENSG00000240875	LINC00886	-0.968109	0.00407749	0.0372282	42.1313	53.341	47.1974	29.6754	23.7139	19.5637
ENSG00000249992	TMEM158	1.3469	2.17e-78	1.64e-75	578.08	555.716	609.463	1428.37	1470.26	1533.8
ENSG00000250337	LINC01021	1.73387	2.42e-20	3.18e-18	49.9696	84.3758	69.7701	217.619	222.704	238.678
ENSG00000250588	IQCJ-SCHIP1	-0.627495	0.00533128	0.0458697	108.757	97.9535	109.785	50.4481	73.2037	81.1895
ENSG00000251493	FOXD1	0.991517	0.00484309	0.0426119	27.4343	20.3666	17.4425	41.5455	44.3346	44.0184
ENSG00000253305	PCDHGB6	-0.626686	4.44e-08	1.58e-06	510.474	487.828	432.985	310.602	345.398	271.936
ENSG00000253661	ZFHX4-AS1	-1.35181	0.000950868	0.0113441	37.2323	47.522	29.7549	10.881	14.4345	19.5637
ENSG00000254429	CTD-2562J17.7	1.34347	0.00069923	0.00878279	24.4949	9.69836	15.3905	37.5888	41.2415	46.953
ENSG00000255364	RP11-94A24.1	1.4867	0.00569509	0.048256	9.79797	5.81902	7.18222	19.7836	20.6207	23.4765
ENSG00000256087	ZNF432	0.688513	2.96e-08	1.08e-06	209.676	189.118	203.154	327.418	321.684	320.845
ENSG00000260578	CTD-2541J13.1	-1.03518	0.000664307	0.00849373	49.9696	76.6171	67.7181	39.5671	26.807	28.3674
ENSG00000260910	LINC00565	1.72102	7.09e-07	2.06e-05	19.5959	13.5777	17.4425	56.3832	53.6139	56.7348
ENSG00000270823	hsa-mir-335	-1.25359	0.00328538	0.031615	48.01	28.1253	30.7809	20.7727	10.3104	13.6946
ENSG00000272761	RP11-572C15.6	-0.964092	8.35e-15	7.25e-13	358.606	444.185	418.621	204.76	201.052	220.092
ENSG00000273038	RP11-479G22.8	0.642271	0.00011395	0.00187535	170.485	169.721	166.217	257.186	200.021	332.584
