# Supplementary material for: CRISPR-based screening pinpoints H2AZ1 as a driver of senescence in human mesenchymal stem cells
Source: Protein Cell. 2024 Jun 19;16(4):293–9. doi: 10.1093/procel/pwae035 (PMC12082294; doi:10.1093/procel/pwae035)
Supplement: pwae035_suppl_Supplementary_Table_S2 [file pwae035_suppl_supplementary_table_s2.xlsx]

## Sheet: Sheet1
Table S2. PTN enhancer sequences bound by H2AZ1.
Name	Sequence
PTN E1	AAGAGCTGGCCACAATAAAGAACTGCAGTGGTGAGAATTTAAGTAAACTACCCAGAAGCCCCAAGCTATTCAGTGGTGGAGAGTACAGACTTCTTTTACTTCAGAGCTCATGACCTTATGCACAGGGTTTTACAGCTTCTAGAGGAATTATGATTTCAGGTTTTGAAGGAAGAGTGAGGTTTGGTATAGATCAAGTTTGAGAGCTCAGAATTTTCTAGACTCAGCTCAAACAAAAGCAGGAAGAAAGCAAACCTAGAATGATCTAAATGGCTATGAAGATCTCATTCTACTCTAGTCAAGGATCTTACACAGATGTCAAACTAAGCTTCCTGTTTCTTACCAGACAGTTTGCTCCTGGTAGCTCAGAGTTCCTGCCCCCACACATTCTTCAGTCTTGCT…
PTN E2	GCTAAGACCAGAGGTTTGATTTTTATACTAAGAAGTTGAGACTTTATTCTCAAAAGGATGGGTAGATACTAATAGGTTTCCAACAGAAGGTGAAGGTTCCAGATGTATACTGACCAAAACAGCCTTCATGTTTCCCTTAGCATGATGGAACTTTAGACAGGTTTCTTTTTTTTTTTTTTTTTTTTTTTTTTGAGACGGAGTCTCACTCTGTTGCCCAGGCTGGAGTGCAGTGGCACAATCTTGGCTCACTGCAAGCTCTGCCTTCCCGGTTACTCCTTTCTCCTGCCTCAGCCTCCTGCGTAGCTGGGACTACAGGCACCCACCACCATGTCCAGCTAATTTTTTGTATTTTTAGTAGAGACAGGGTTTCACCGTGTTAGCCAGGATGGTCTTGATCTC…
PTN E3	AATGCTGAGTCATATTCAGTGGTCAAATATGACAATTCATACTTTCTTCATGGATCGGTTTCTAACTTTGCTTTTCCCAAGGTAATAAGCAGACCCACACAATTTAGCAGTGGGATATATCCTGTTTATGTTTAAATTGCAACTGCTGTGCAAGATGGTATATTACACTTAACATATGTTAGTTGTAATTCAAAATACACTGGTGTCTCTGCAGAGTTGTTTTGCTGAATTTAGCTATGACACTCGCTGAGTCACTGCAGTGGGCAAGAAGAAATGCAGTCCGATAGTTCTCTGCTTCAAAAAACAGGGGAGATCTTATCCTGGTGAAGGTGGGTCAGCACACAGCATTATTTCTTCCCCACTGCATGCGGCTATACAATGTGGACAGGTTTCATAAAG…
PTN E4	TGCCTATTTTTATGTAGATGTATTGGCATAATTCTCAACTTAAAAGTATTACATTTTCTTGACTAATACCTCATAGATTCTACTATCCAAGCTTATTTTTTTCACAATGGCTTTCATGAGCCTTTGTGTTACCCTTTAGGTATTTTATGGCAAGTGATCCATGAAGCCGCAGACAGTGCCTGTGTTGGAAAACAGTTTAAAGTCTCACTATGAGTTTTCTTGGTTTGAGAACAGCCACTCACTATCTACTGACAAAATAAGTAAGCTTGCCACAATTAAAAATCTGGTCTTGCTTATCCTGTTTTTTCTTCTATAGCTTAGCTTAAGATTTCTTGACTAACTAGTTAAAAATAGGGGGAAAATACAAATGAACAGAAACAGTAAAAAAAAAAAAAAAGA…
PTN E5	GCTAATTTTTGCATTTTTTGTAGAGATGGGGGCGGCTTTTGCCGTATTGCCCAGGCTGCCCCCAAACTCCTGAGCTCAAAGTGATCCGCCCGCCAAAGTGCTGGGATTACAGGCATGAGCCACTGCATCCAGCTGATGCTGCGTCTTCTAACAGCCCTCATTCAAATCTTCTAGGCTGTGTTCCTAATTGTTTTCTCAGAGAAGGTTGTCAGGAGTTCTCGTGATACTGAGCTACGATTCCTCACAAAGGCAGAGCCCACAGGGTGCCTGGATTTCTCACCATCTCTTCTCCTTTTACCCTTGGTCTATGCAGAAAAGGACAAGTACACAGTGTGTGAATGTAAAGGTGCTTCGCCTCTCATCAATCAATTTGCTTTATGAACCGGATAAATAGATTCT…
