# Supplementary material for: CRISPR-based screening pinpoints H2AZ1 as a driver of senescence in human mesenchymal stem cells
Source: Protein Cell. 2024 Jun 19;16(4):293–9. doi: 10.1093/procel/pwae035 (PMC12082294; doi:10.1093/procel/pwae035)
Supplement: pwae035_suppl_Supplementary_Table_S3 [file pwae035_suppl_supplementary_table_s3.xlsx]

## Sheet: HVRG library
Table S3. Information of sgRNAs, primers and antibodies
sgRNAs sequence in HVRG library:
Name	Sequence
H1FX sgRNA 1 (5' - 3')	TTCTTGTGCGAGCGCTGCTC
H1FX sgRNA 2 (5' - 3')	CTTGAAGGAACCGTTGGCGC
H1FX sgRNA 3 (5' - 3')	CCTGCCAGTGACGACCGCCG
H1FOO sgRNA 1 (5' - 3')	TAGCTGCCACCGACGTGCCC
H1FOO sgRNA 2 (5' - 3')	CGGCGCGGCCAAGGACACCA
H1FOO sgRNA 3 (5' - 3')	GGTGGCGGCGTCCCACCGGG
H1F0 sgRNA 1 (5' - 3')	CAGGCCGAGAAGAACCGCGC
H1F0 sgRNA 2 (5' - 3')	GTTCGTCGCTCTTGGCTAGC
H1F0 sgRNA 3 (5' - 3')	GAATTCCACGTCCGCCCCTG
HIST1H1T sgRNA 1 (5' - 3')	GTCTTTGGTTGCGCTCAAGA
HIST1H1T sgRNA 2 (5' - 3')	CACCTTCTTACTAAGCTTAA
HIST1H1T sgRNA 3 (5' - 3')	AGTTGTCGCTCTCGGCTTCT
H1FNT sgRNA 1 (5' - 3')	ACGCCGGCTACGAAGTGCGC
H1FNT sgRNA 2 (5' - 3')	CTTCCTGCGCACTTCGTAGC
H1FNT sgRNA 3 (5' - 3')	TCCTCTTGCCTCGCGCGTCC
HIST1H2AM sgRNA 1 (5' - 3')	TGAGAGCCACCACAAAGCTA
HIST1H2AM sgRNA 2 (5' - 3')	AAAACCCGCTCCTCTAGAGC
HIST1H2AM sgRNA 3 (5' - 3')	AGGCGGTGCACTCGTCCTAC
H2AFX sgRNA 1 (5' - 3')	CTCGCTAGCATGTCGGGCCG
H2AFX sgRNA 2 (5' - 3')	CAAGAAGACCAGCGCCACCG
H2AFX sgRNA 3 (5' - 3')	CCTTGCCGCCAGTCTTGCCG
H2AFY sgRNA 1 (5' - 3')	CCGAGTTGCTAGCGAAGAAG
H2AFY sgRNA 2 (5' - 3')	CCGCTTCTTCGCTAGCAACT
H2AFY sgRNA 3 (5' - 3')	CAGCGCCGACAGCACAACCG
H2AFY2 sgRNA 1 (5' - 3')	CTGGTTGAGCTCCTCGTCAT
H2AFY2 sgRNA 2 (5' - 3')	GTTCAAGTACCGGATCAGCG
H2AFY2 sgRNA 3 (5' - 3')	ACTGAAGCAAGATGTCGGGC
H2AZ1 sgRNA 1 (5' - 3')	ACCCATTTACCTCTGCGGTG
H2AZ1 sgRNA 2 (5' - 3')	CGCGCCGCAGGCTGGCGGTA
H2AZ1 sgRNA 3 (5' - 3')	TTCATCGACACCTAAAATCT
H2AB1 sgRNA 1 (5' - 3')	CCCGGAGCTGGCGGGCAACG
H2AB1 sgRNA 2 (5' - 3')	GTCAGAAGCTAGTCCTCGCC
H2AB1 sgRNA 3 (5' - 3')	CAACGCCCAGCATGCCGAGG
H2AB2 sgRNA 1 (5' - 3')	GTCAGAAGCTAGTCCTCGCC
H2AB2 sgRNA 2 (5' - 3')	CAACGCCCAGCATGCCGAGG
H2AB2 sgRNA 3 (5' - 3')	TGCGAGAGCAGGTCCGCCCC
H2AB3 sgRNA 1 (5' - 3')	CAACGCCCAGCATGCCGAGG
H2AB3 sgRNA 2 (5' - 3')	GTCAGAAGCTAGTCCTCGCC
H2AB3 sgRNA 3 (5' - 3')	CACGACCACCATCTCTCAAG
H2AP sgRNA 1 (5' - 3')	CTCGTTCATCTTGCACAACG
H2AP sgRNA 2 (5' - 3')	GCGCATACTGCCATTGTTGC
H2AP sgRNA 3 (5' - 3')	TCACATCACTCTCAGCGCTG
H2AFJ sgRNA 1 (5' - 3')	GCTCCAGGATCTCCGCCGTA
H2AFJ sgRNA 2 (5' - 3')	CGCGTGACAACAAGAAGACC
H2AFJ sgRNA 3 (5' - 3')	GCCGCCCTGTTTCCCGCGAC
H2AFV sgRNA 1 (5' - 3')	TGCTTTGTAGGTGCTGGAGC
H2AFV sgRNA 2 (5' - 3')	ATTTAGGCTGGAGGCAAAGC
H2AFV sgRNA 3 (5' - 3')	GCGAGATACTGCCTTAGCCT
HIST1H2BB sgRNA 1 (5' - 3')	TTCTAAGAAGGCTATCACTA
HIST1H2BB sgRNA 2 (5' - 3')	GGAGCAGACTTAGAGGGTTC
HIST1H2BB sgRNA 3 (5' - 3')	GTCTGCTCCAGCCCCTAAAA
HIST2H2BC sgRNA 1 (5' - 3')	TTGGAATGTTTACTTGGAGC
HIST2H2BC sgRNA 2 (5' - 3')	GCCATCTTTCTTCTGCGCTT
HIST2H2BC sgRNA 3 (5' - 3')	CGACATATTTGAGCGCATCG
HIST2H2BE sgRNA 1 (5' - 3')	ATCCGCTCCGGCCCCTAAAA
HIST2H2BE sgRNA 2 (5' - 3')	GTGTCTTACCATGCCTGAAC
HIST2H2BE sgRNA 3 (5' - 3')	GGCAGGGACTCACTTGGAGC
HIST1H2BG sgRNA 1 (5' - 3')	GAAGCGCAAGCGCAGTCGTA
HIST1H2BG sgRNA 2 (5' - 3')	AAACAGGTTCACCCCGATAC
HIST1H2BG sgRNA 3 (5' - 3')	GCTTGTTGTAGTGGGCCAGA
HIST1H2BE sgRNA 1 (5' - 3')	GGGACAAGTTTACTTGGAGC
HIST1H2BE sgRNA 2 (5' - 3')	CATGATCCCCATGGCTTTAG
HIST1H2BE sgRNA 3 (5' - 3')	GGAGCGGATTTCGCTGGCTC
HIST1H2BC sgRNA 1 (5' - 3')	TTGGAATGTTTACTTGGAGC
HIST1H2BC sgRNA 2 (5' - 3')	GCCATCTTTCTTCTGCGCTT
HIST1H2BC sgRNA 3 (5' - 3')	CGACATATTTGAGCGCATCG
HIST1H2BD sgRNA 1 (5' - 3')	TTGGCAAAGTTACTTGGAAC
HIST1H2BD sgRNA 2 (5' - 3')	GTCTGCTCCTGCCCCAAAGA
HIST1H2BD sgRNA 3 (5' - 3')	CTATTCAGTGTATGTGTACA
HIST1H2BF sgRNA 1 (5' - 3')	ACGTTAGAATTACTTAGAGC
HIST1H2BF sgRNA 2 (5' - 3')	GTCCGCTCCTGCTCCAAAAA
HIST1H2BF sgRNA 3 (5' - 3')	GGAGCGGACTTAGCAGGTTC
HIST1H2BI sgRNA 1 (5' - 3')	GTAACTAGTTTACTTGGAGC
HIST1H2BI sgRNA 2 (5' - 3')	GTTCATAATCCCCATAGCCT
HIST1H2BI sgRNA 3 (5' - 3')	GCCCTCCGACACCGCGTGTT
H2BFM sgRNA 1 (5' - 3')	CGATGCGGTCCAATATGTCA
H2BFM sgRNA 2 (5' - 3')	GAAGATGGGCAAGCTCGCCG
H2BFM sgRNA 3 (5' - 3')	GAACTTCATTATGTGCGATA
H2BFWT sgRNA 1 (5' - 3')	GGTCCACAACCGCCATTGTC
H2BFWT sgRNA 2 (5' - 3')	GCTTCGCCACCTATTTCCGC
H2BFWT sgRNA 3 (5' - 3')	TCACTTTCTCTGTTGCTGTA
CenH3 sgRNA 1 (5' - 3')	CCTCGGGCTTTCGGCTCCGG
CenH3 sgRNA 2 (5' - 3')	GTGTCATGGGCCCGCGCCGC
CenH3 sgRNA 3 (5' - 3')	GTCTCCGCCGACTGTGTTGA
HIST3H3 sgRNA 1 (5' - 3')	GGAGGCGTGCGAGTCTTACC
HIST3H3 sgRNA 2 (5' - 3')	TGATGGTGACCCGTTTGGCA
HIST3H3 sgRNA 3 (5' - 3')	CTCGCGAAGCGCCACCGTGC
H3F3A sgRNA 1 (5' - 3')	CAGACTGCCCGCAAATCGAC
H3F3A sgRNA 2 (5' - 3')	TTTCTTCACCCCTCCAGTAG
H3F3A sgRNA 3 (5' - 3')	AAGCACCGATAGCTGCGCTC
H3F3B sgRNA 1 (5' - 3')	TCTTACCTGCAGCGCACCGA
H3F3B sgRNA 2 (5' - 3')	CCGACCTACCTGTAGCGATG
H3F3B sgRNA 3 (5' - 3')	AGGAAAAGCGCTCCCTCTAC
H3F3C sgRNA 1 (5' - 3')	AGCCTCCTGCAGCGCACCGA
H3F3C sgRNA 2 (5' - 3')	AGGATTTCAACACTGACCTG
H3F3C sgRNA 3 (5' - 3')	AAAAGCACCCCCTCTACCTG
NonTargetingControlGuideForHuman_0001 (5' - 3')	ACGGAGGCTAAGCGTCGCAA
NonTargetingControlGuideForHuman_0002 (5' - 3')	CGCTTCCGCGGCCCGTTCAA
NonTargetingControlGuideForHuman_0003 (5' - 3')	ATCGTTTCCGCTTAACGGCG
NonTargetingControlGuideForHuman_0004 (5' - 3')	GTAGGCGCGCCGCTCTCTAC
NonTargetingControlGuideForHuman_0005 (5' - 3')	CCATATCGGGGCGAGACATG
NonTargetingControlGuideForHuman_0006 (5' - 3')	TACTAACGCCGCTCCTACAG
NonTargetingControlGuideForHuman_0007 (5' - 3')	TGAGGATCATGTCGAGCGCC
NonTargetingControlGuideForHuman_0008 (5' - 3')	GGGCCCGCATAGGATATCGC
NonTargetingControlGuideForHuman_0009 (5' - 3')	TAGACAACCGCGGAGAATGC
NonTargetingControlGuideForHuman_0010 (5' - 3')	ACGGGCGGCTATCGCTGACT
NonTargetingControlGuideForHuman_0011 (5' - 3')	CGCGGAAATTTTACCGACGA
NonTargetingControlGuideForHuman_0012 (5' - 3')	CTTACAATCGTCGGTCCAAT
NonTargetingControlGuideForHuman_0013 (5' - 3')	GCGTGCGTCCCGGGTTACCC
NonTargetingControlGuideForHuman_0014 (5' - 3')	CGGAGTAACAAGCGGACGGA
NonTargetingControlGuideForHuman_0015 (5' - 3')	CGAGTGTTATACGCACCGTT
NonTargetingControlGuideForHuman_0016 (5' - 3')	CGACTAACCGGAAACTTTTT
NonTargetingControlGuideForHuman_0017 (5' - 3')	CAACGGGTTCTCCCGGCTAC
NonTargetingControlGuideForHuman_0018 (5' - 3')	CAGGAGTCGCCGATACGCGT
NonTargetingControlGuideForHuman_0019 (5' - 3')	TTCACGTCGTCTCGCGACCA
NonTargetingControlGuideForHuman_0020 (5' - 3')	GTGTCGGATTCCGCCGCTTA
NonTargetingControlGuideForHuman_0021 (5' - 3')	CACGAACTCACACCGCGCGA
NonTargetingControlGuideForHuman_0022 (5' - 3')	CGCTAGTACGCTCCTCTATA
NonTargetingControlGuideForHuman_0023 (5' - 3')	TCGCGCTTGGGTTATACGCT
NonTargetingControlGuideForHuman_0024 (5' - 3')	CTATCTCGAGTGGTAATGCG
NonTargetingControlGuideForHuman_0025 (5' - 3')	AATCGACTCGAACTTCGTGT
NonTargetingControlGuideForHuman_0026 (5' - 3')	CCCGATGGACTATACCGAAC
NonTargetingControlGuideForHuman_0027 (5' - 3')	ACGTTCGAGTACGACCAGCT
NonTargetingControlGuideForHuman_0028 (5' - 3')	CGCGACGACTCAACCTAGTC
NonTargetingControlGuideForHuman_0029 (5' - 3')	GGTCACCGATCGAGAGCTAG
NonTargetingControlGuideForHuman_0030 (5' - 3')	CTCAACCGACCGTATGGTCA
NonTargetingControlGuideForHuman_0031 (5' - 3')	CGTATTCGACTCTCAACGCG
NonTargetingControlGuideForHuman_0032 (5' - 3')	CTAGCCGCCCAGATCGAGCC
NonTargetingControlGuideForHuman_0033 (5' - 3')	GAATCGACCGACACTAATGT
NonTargetingControlGuideForHuman_0034 (5' - 3')	ACTTCAGTTCGGCGTAGTCA
NonTargetingControlGuideForHuman_0035 (5' - 3')	GTGCGATGTCGCTTCAACGT
NonTargetingControlGuideForHuman_0036 (5' - 3')	CGCCTAATTTCCGGATCAAT
NonTargetingControlGuideForHuman_0037 (5' - 3')	CGTGGCCGGAACCGTCATAG
NonTargetingControlGuideForHuman_0038 (5' - 3')	ACCCTCCGAATCGTAACGGA
NonTargetingControlGuideForHuman_0039 (5' - 3')	AAACGGTACGACAGCGTGTG
NonTargetingControlGuideForHuman_0040 (5' - 3')	ACATAGTCGACGGCTCGATT
NonTargetingControlGuideForHuman_0041 (5' - 3')	GATGGCGCTTCAGTCGTCGG
NonTargetingControlGuideForHuman_0042 (5' - 3')	ATAATCCGGAAACGCTCGAC
NonTargetingControlGuideForHuman_0043 (5' - 3')	CGCCGGGCTGACAATTAACG
NonTargetingControlGuideForHuman_0044 (5' - 3')	CGTCGCCATATGCCGGTGGC
NonTargetingControlGuideForHuman_0045 (5' - 3')	CGGGCCTATAACACCATCGA

## Sheet: primers for CRISPR screening
PCR primers for CRISPR/Cas9-based screen library construction:
1st primer	Sequence
Forward-biotin (5' - 3')	CAAAAATTCAAAATTTTCGGGTTTATTACAGGGACAGCAG	5'-biotin
Reverse (5' - 3')	GTTCACGGCGACTACTGCACTTATATACGGTTCTCC
2nd primer	Sequence
Forward (5' - 3')	AATGATACGGCGACCACCGAGATCTACACTCTTTCCCTACACGACGCTCTTCCGATCT
Reverse1 (5' - 3')	CAAGCAGAAGACGGCATACGAGATGCGCTCGTGACTGGAGTTCAGACGTGTGCTCTTCCGATCTAAGACCTAGCTAGCGAATTCAAAA
Reverse2 (5' - 3')	CAAGCAGAAGACGGCATACGAGATCCGCAAGTGACTGGAGTTCAGACGTGTGCTCTTCCGATCTAAGACCTAGCTAGCGAATTCAAAA
Reverse3 (5' - 3')	CAAGCAGAAGACGGCATACGAGATAACTTGGTGACTGGAGTTCAGACGTGTGCTCTTCCGATCTAAGACCTAGCTAGCGAATTCAAAA

## Sheet: primers for RT-qPCR
Primers for RT-qPCR analysis：
Name	Sequence
CDKN2A-Forward (5'-3')	ATGGAGCCTTCGGCTGACT
CDKN2A-Reverse (5'-3')	GTAACTATTCGGTGCGTTGGG
IL6-Forward (5'-3')	ACTCACCTCTTCAGAACGAATTG
IL6-Reverse (5'-3')	CCATCTTTGGAAGGTTCAGGTTG
CXCL8-Forward (5'-3')	ACTGAGAGTGATTGAGAGTGGAC
CXCL8-Reverse (5'-3')	AACCCTCTGCACCCAGTTTTC
LMNB1-Forward (5'-3')	GAAAAAGACAACTCTCGTCGCA
LMNB1-Reverse (5'-3')	GTAAGCACTGATTTCCATGTCCA
GAPDH-Forward (5'-3')	TCGGAGTCAACGGATTTGGT
GAPDH-Reverse (5'-3')	TTGCCATGGGTGGAATCATA
PTN-Forward (5'-3')	GGAGCTGAGTGCAAGCAAAC
PTN-Reverse (5'-3')	CTCGCTTCAGACTTCCAGTTC

## Sheet: primers for ChIP-qPCR
Primers for ChIP-qPCR analysis：
Name	Sequence
PTN E1-Forward (5'-3')	AGCAGGAAGAAAGCAAACCT
PTN E1-Reverse (5'-3')	TTCTTAGGCAGCAGGGAACA
PTN E2-Forward (5'-3')	AGAGGCAGGGGAGTAGAGAA
PTN E2-Reverse (5'-3')	ACTGAGATGAGCGAGTGGAA
PTN E3-Forward (5'-3')	CCCCTCCATTTTCTCCCACT
PTN E3-Reverse (5'-3')	AGTTACCTCACTCTGCTGCA
PTN E4-Forward (5'-3')	TCTTCTAAGCCTGGTCTTCCC
PTN E4-Reverse (5'-3')	AAGTGGCCAACAATGAGCTC
PTN E5-Forward (5'-3')	ATTCCCGGAAGACAGCACAG
PTN E5-Reverse (5'-3')	CACTAGCTAAGCAATGTCTACAC

## Sheet: primer for plasmid construction
Primers for plasmid construction：
sgRNA sequences for lentivirus-mediated CRISPRko of H2AZ1 and PTN
Name	Sequence
sg-H2AZ1-Forward (5' - 3')	ACCCATTTACCTCTGCGGTG
sg-H2AZ1-Reverse (5' - 3')	CACCGCAGAGGTAAATGGGT
sg-PTN-Forward (5' - 3')	CAAGGACTTACCTTGAGGTT
sg-PTN-Reverse (5' - 3')	AACCTCAAGGTAAGTCCTTG
Primer sequence for pLE4-H2AZ1 and pLE4-PTN
Name
H2AZ1-Forward (5' - 3')	ATGGCTGGCGGTAAGGCTGGAAAGGACTCCG
H2AZ1-Reverse (5' - 3')	TTAGACAGTCTTCTGTTGTCCTTTCTTC
PTN-Forward (5' - 3')	ATGCAGGCTCAACAGTACCAGCAGCAGC
PTN-Reverse (5' - 3')	TTAATCCAGCATCTTCTCCTGTTTC
pGL3-promoter-PTN enhancer vector
PTN-E1-Forward (5' - 3')	AAGAGCTGGCCACAATAAAG
PTN-E1-Reverse (5' - 3')	ATTGGCTATATTTGTGTGAA
PTN-E2-Forward (5' - 3')	GCTAAGACCAGAGGTTTGAT
PTN-E2-Reverse (5' - 3')	TCCTGAGGGGTTGTGGGCTG
PTN-E3-Forward (5' - 3')	AATGCTGAGTCATATTCAGT
PTN-E3-Reverse (5' - 3')	GCTTATGCATGACTAAGTTG
PTN-E4-Forward (5' - 3')	TGCCTATTTTTATGTAGATG
PTN-E4-Reverse (5' - 3')	AAAGGAAGTGGTGTTTAGAA
PTN-E5-Forward (5' - 3')	GCTAATTTTTGCATTTTTTG
PTN-E5-Reverse (5' - 3')	CTTTGCAAGCTGGAAAATCA

## Sheet: antibodies
Antibodies for WB, IF and ChIP analysis：
Name	Catlog	Brand
GAPDH	sc-365062	Santa Cruz
β-Tubulin	YM33036	Immunoway
H2A.Z	ab188314	Abcam
P16	550834	BD Bioscience
Lamin B1	ab16048	Abcam
HP1α	2616S	Cell Signaling Technology
Ki67	ZM-0166	ZSGB-BIO
H3K9me3	ab8898	Abcam
LAP2	611000	BD Bioscience
H3K27ac	ab4729	Abcam
Normal rabbit IgG	2729	Cell Signaling Technology
Flag	F1804	Sigma
PTN	ab79411	Abcam
Alexa 568 donkey anti-rabbit IgG	A10042	Thermo Fisher Scientific
Alexa 488 donkey anti-mouse IgG	A21202	Thermo Fisher Scientific
HRP-conjugated goat anti-mouse IgG	ZB-2305	ZSGB-BIO
HRP-conjugated goat anti-rabbit IgG	ZB-2301	ZSGB-BIO
